# Supplementary material for: 2-Methyl-2-phenyl-1-(pyrrolidin-1-yl)propan-1-one
Source: Acta Crystallogr Sect E Struct Rep Online. 2013 Apr 20;69(Pt 5):o773. doi: 10.1107/S1600536813009975 (PMC3648297; doi:10.1107/S1600536813009975)
Supplement: Supplementary file 2 [file e-69-0o773-Isup2.hkl]

# 
# h,k,l, Fc-squared, Fo-squared, sigma(Fo-squared) and status flag 
# 
data_I
_shelx_title ' X in P2(1)/c' 
_shelx_refln_list_code          4 
_shelx_F_calc_maximum      153.12 
_exptl_crystal_F_000       472.00 
_reflns_d_resolution_high  0.8287 
 
loop_ 
 _symmetry_equiv_pos_as_xyz 
 'x, y, z' 
 '-x, y+1/2, -z+1/2' 
 '-x, -y, -z' 
 'x, -y-1/2, z-1/2' 
 
_cell_length_a     8.2330 
_cell_length_b    12.5340 
_cell_length_c    12.1920 
_cell_angle_alpha  90.000 
_cell_angle_beta   97.960 
_cell_angle_gamma  90.000 
 
_shelx_F_squared_multiplier     1.000 
 
loop_ 
 _refln_index_h 
 _refln_index_k 
 _refln_index_l 
 _refln_F_squared_calc 
 _refln_F_squared_meas 
 _refln_F_squared_sigma 
 _refln_observed_status 
   1   0   0     1289.83     1306.31     16.02 o 
   2   0   0    23445.45    20897.37    220.40 o 
   3   0   0     2351.05     2369.45     31.05 o 
   4   0   0     1032.26     1128.88     21.68 o 
   5   0   0      472.69      526.49     16.52 o 
   6   0   0        0.34        8.92      8.92 o 
   7   0   0       73.36       56.85      9.50 o 
   8   0   0       22.92       23.79      7.34 o 
   9   0   0        0.09        8.40      7.09 o 
   1   1   0     2167.33     2055.01     46.19 o 
   2   1   0      211.33      222.91      4.90 o 
   3   1   0     2217.80     2402.48     19.14 o 
   4   1   0      183.93      241.53      8.21 o 
   5   1   0        3.50       11.62      3.84 o 
   6   1   0       34.64       39.46      5.29 o 
   7   1   0        0.29        2.29      4.39 o 
   8   1   0       63.84       78.95      8.80 o 
   9   1   0        8.50        4.42      6.01 o 
   0   2   0     6978.19     6992.02    101.30 o 
   1   2   0     1074.43     1121.76     10.19 o 
   2   2   0      677.97      626.33      8.20 o 
   3   2   0      297.94      319.30      7.40 o 
   4   2   0      669.88      639.87     11.44 o 
   5   2   0      117.12      138.59      7.31 o 
   6   2   0       70.15       76.47      6.61 o 
   7   2   0       30.75       32.54      5.72 o 
   8   2   0       12.20       17.41      7.36 o 
   9   2   0        5.23        9.45      6.42 o 
   1   3   0     5413.38     5419.79    116.05 o 
   2   3   0      429.66      406.32      7.16 o 
   3   3   0       56.08       65.20      4.20 o 
   4   3   0        4.99        7.46      2.54 o 
   5   3   0       56.99       43.69      5.17 o 
   6   3   0       33.36       33.71      6.58 o 
   7   3   0        0.64        4.48      4.48 o 
   8   3   0        1.11       10.96      4.91 o 
   9   3   0        0.58        6.76      6.76 o 
   0   4   0     1407.93     1507.90     14.64 o 
   1   4   0      814.75      884.90     12.13 o 
   2   4   0      485.92      475.10      8.78 o 
   3   4   0     1002.41      970.65     13.20 o 
   4   4   0       33.50       25.14      3.56 o 
   5   4   0      391.67      377.67     11.48 o 
   6   4   0        0.03        3.98      3.41 o 
   7   4   0        1.96        5.05      5.05 o 
   8   4   0       17.16       17.49      6.03 o 
   9   4   0       46.40       66.59      9.46 o 
   1   5   0      176.77      177.02      7.46 o 
   2   5   0       12.58       13.16      2.93 o 
   3   5   0       33.23       36.01      4.44 o 
   4   5   0       24.57       28.09      3.38 o 
   5   5   0        8.22        6.84      3.60 o 
   6   5   0       67.45       69.97      7.12 o 
   7   5   0        2.29        9.17      4.62 o 
   8   5   0       13.80       13.49      4.93 o 
   9   5   0        0.79        3.40      6.61 o 
   0   6   0       84.71       76.69      6.01 o 
   1   6   0      327.72      327.17     10.78 o 
   2   6   0      147.77      136.91      6.68 o 
   3   6   0       25.72       23.27      4.46 o 
   4   6   0      152.31      165.62      7.62 o 
   5   6   0      248.75      234.38      9.91 o 
   6   6   0        1.78        2.79      0.82 o 
   7   6   0        6.43        1.52      5.35 o 
   8   6   0        2.25        2.51      0.76 o 
   9   6   0       10.35        2.75      7.70 o 
   1   7   0      119.05      122.23      6.38 o 
   2   7   0        5.19        3.06      2.84 o 
   3   7   0       51.46       52.87      6.02 o 
   4   7   0        0.08        2.46      2.93 o 
   5   7   0      103.91      120.98      7.93 o 
   6   7   0       82.59       95.38      7.55 o 
   7   7   0        0.09        3.11      5.09 o 
   8   7   0        5.63       18.76      5.54 o 
   0   8   0      317.62      308.32     10.12 o 
   1   8   0       89.18       98.66      6.62 o 
   2   8   0      548.32      593.58     14.60 o 
   3   8   0       19.81       12.90      3.86 o 
   4   8   0       42.93       50.23      5.53 o 
   5   8   0      131.04      125.90      8.64 o 
   6   8   0       94.33       87.78      8.45 o 
   7   8   0        2.11        5.44      5.90 o 
   8   8   0        0.04        1.84      6.67 o 
   1   9   0      137.46      124.09      7.70 o 
   2   9   0        0.30        2.24      3.79 o 
   3   9   0      369.08      345.45     12.67 o 
   4   9   0        5.94       11.76      4.20 o 
   5   9   0      145.10      121.16     10.38 o 
   6   9   0        1.17        6.00      6.00 o 
   7   9   0        4.73        0.57      6.11 o 
   0  10   0      351.16      356.95     13.35 o 
   1  10   0        0.96        0.00      3.50 o 
   2  10   0      162.19      172.15      9.13 o 
   3  10   0        1.13        7.18      3.96 o 
   4  10   0        2.52        5.78      4.67 o 
   5  10   0       70.42       72.42      8.74 o 
   6  10   0        1.08       12.60      5.30 o 
   7  10   0        0.83        7.54      5.37 o 
   1  11   0       48.06       44.06      5.86 o 
   2  11   0        5.71       13.24      4.31 o 
   3  11   0        8.38        8.18      4.27 o 
   4  11   0        7.54        8.37      4.34 o 
   5  11   0       17.88       15.10      5.89 o 
   6  11   0        0.54        3.79      5.15 o 
   0  12   0       76.86       80.60      8.72 o 
   1  12   0        9.15       12.16      4.82 o 
   2  12   0        3.53        8.80      3.63 o 
   3  12   0        2.23        3.03      4.63 o 
   4  12   0        0.73        2.78      6.18 o 
   5  12   0        1.30        3.03      5.22 o 
   1  13   0        7.20        5.42      5.22 o 
   2  13   0        0.17        4.47      4.33 o 
   3  13   0        7.52        3.20      4.71 o 
   4  13   0        1.94        0.00      5.42 o 
   5  13   0        5.52       10.53      5.13 o 
   0  14   0       15.51       17.61      6.39 o 
   1  14   0        1.20        7.13      4.71 o 
   2  14   0        0.54        4.65      4.65 o 
   3  14   0        6.32       12.93      4.63 o 
   1  15   0        0.25        2.94      4.48 o 
  -9   1   1        4.54        9.51      7.08 o 
  -8   1   1       21.41       21.21      6.43 o 
  -7   1   1        6.72        1.38      4.88 o 
  -6   1   1       13.96       10.36      2.90 o 
  -5   1   1       16.48       15.19      3.08 o 
  -4   1   1      186.07      211.16      5.71 o 
  -3   1   1      172.06      162.76      6.01 o 
  -2   1   1     5474.69     5203.85    106.44 o 
  -1   1   1        0.01        3.45      2.98 o 
   0   1   1       54.95       64.62      1.91 o 
   1   1   1     1880.08     1850.93     47.94 o 
   2   1   1      587.23      664.25      8.41 o 
   3   1   1       25.22       25.53      1.71 o 
   4   1   1      298.56      256.00      7.78 o 
   5   1   1       15.20       18.85      3.00 o 
   6   1   1       23.19       25.04      4.65 o 
   7   1   1        0.56        6.07      4.50 o 
   8   1   1       50.57       39.15      7.00 o 
   9   1   1        0.12        2.86      5.67 o 
  -9   2   1        6.99        2.06      7.91 o 
  -8   2   1       52.04       42.73      8.64 o 
  -7   2   1       70.16       70.92      9.01 o 
  -6   2   1      508.34      520.78     15.65 o 
  -5   2   1      151.07      139.75      7.55 o 
  -4   2   1      165.36      209.91      7.59 o 
  -3   2   1      107.71       93.41      4.70 o 
  -2   2   1     1813.68     2132.42     16.79 o 
  -1   2   1     2558.90     2805.11     16.06 o 
   0   2   1      182.15      191.66      9.15 o 
   1   2   1       26.61       30.39      2.33 o 
   2   2   1       49.50       51.05      2.19 o 
   3   2   1      136.22      156.72      5.63 o 
   4   2   1      198.45      204.40      7.16 o 
   5   2   1       97.99      107.96      4.99 o 
   6   2   1        0.11        5.79      2.94 o 
   7   2   1       68.86       51.00      6.50 o 
   8   2   1       12.97        8.39      5.78 o 
   9   2   1        1.85        2.29      6.04 o 
  -9   3   1        3.68        7.09      7.09 o 
  -8   3   1        4.45        2.90      6.83 o 
  -7   3   1       49.77       52.21      7.95 o 
  -6   3   1       13.65       13.14      5.09 o 
  -5   3   1      138.23      160.53      8.07 o 
  -4   3   1      109.09      134.10      6.50 o 
  -3   3   1      337.83      351.82      9.00 o 
  -2   3   1      528.47      454.06      8.27 o 
  -1   3   1     1965.71     1967.12     14.71 o 
   0   3   1     5744.48     5367.59    189.79 o 
   1   3   1        0.05        3.36      1.46 o 
   2   3   1      298.07      255.12      6.30 o 
   3   3   1      252.64      222.81      6.44 o 
   4   3   1       29.75       39.94      3.76 o 
   5   3   1      167.77      181.10      7.92 o 
   6   3   1        2.14        2.99      3.66 o 
   7   3   1       43.88       41.98      6.67 o 
   8   3   1        0.62        2.45      5.20 o 
   9   3   1        5.62        5.11      6.31 o 
  -9   4   1        6.60       21.60      7.27 o 
  -8   4   1       27.47       28.06      6.74 o 
  -7   4   1        0.60        8.70      5.05 o 
  -6   4   1      248.65      269.87     12.39 o 
  -5   4   1      186.86      190.77      8.96 o 
  -4   4   1        4.80        8.41      3.08 o 
  -3   4   1      105.56       92.51      5.20 o 
  -2   4   1      498.20      549.28      9.63 o 
  -1   4   1      802.85      736.71     10.01 o 
   0   4   1       15.20       10.82      1.49 o 
   1   4   1      506.92      586.76      9.39 o 
   2   4   1      295.30      296.87      7.35 o 
   3   4   1      178.30      186.47      6.45 o 
   4   4   1      203.20      203.47      7.46 o 
   5   4   1       18.17       17.46      3.30 o 
   6   4   1       32.64       34.06      4.79 o 
   7   4   1        1.24        5.52      4.58 o 
   8   4   1        3.18        4.55      5.49 o 
   9   4   1        7.99        1.13      6.69 o 
  -9   5   1       10.58       25.38      6.22 o 
  -8   5   1       12.86        5.89      6.21 o 
  -7   5   1        5.04        6.00      6.00 o 
  -6   5   1       64.03       66.80      6.84 o 
  -5   5   1       91.55       97.80      7.25 o 
  -4   5   1        9.50       10.79      2.91 o 
  -3   5   1      165.62      178.47      6.37 o 
  -2   5   1       67.01       59.22      4.12 o 
  -1   5   1      502.84      498.89      9.17 o 
   0   5   1      131.56      131.85      4.86 o 
   1   5   1      675.69      646.55     10.87 o 
   2   5   1      168.75      166.00      6.46 o 
   3   5   1       27.06       28.79      2.50 o 
   4   5   1       33.55       26.05      3.87 o 
   5   5   1      101.87      101.42      6.35 o 
   6   5   1        0.08        4.10      4.10 o 
   7   5   1       30.88       27.69      5.49 o 
   8   5   1        1.99        9.37      5.13 o 
   9   5   1       33.48       21.98      7.25 o 
  -9   6   1        3.20        7.22      7.22 o 
  -8   6   1       13.99       13.62      6.28 o 
  -7   6   1        5.29        5.55      5.68 o 
  -6   6   1        3.81        6.82      4.74 o 
  -5   6   1        8.57        3.22      4.37 o 
  -4   6   1       44.19       37.24      5.43 o 
  -3   6   1       42.43       45.50      3.41 o 
  -2   6   1        9.45        8.74      2.44 o 
  -1   6   1      274.97      271.22      8.09 o 
   0   6   1      183.27      185.77      4.91 o 
   1   6   1       12.58       13.76      3.15 o 
   2   6   1      110.16       84.32      5.28 o 
   3   6   1        1.04        2.36      2.36 o 
   4   6   1       72.98       55.17      5.27 o 
   5   6   1        4.01        2.95      3.05 o 
   6   6   1       49.67       61.64      6.30 o 
   7   6   1        0.31        8.95      4.36 o 
   8   6   1        0.43        0.00      4.59 o 
  -8   7   1       17.37       10.08      6.96 o 
  -7   7   1       23.52       14.07      7.07 o 
  -6   7   1        3.43        1.83      5.10 o 
  -5   7   1       55.58       52.33      6.39 o 
  -4   7   1       18.60       14.50      4.46 o 
  -3   7   1       58.85       72.60      5.86 o 
  -2   7   1       69.68       62.56      4.82 o 
  -1   7   1       34.14       35.60      4.24 o 
   0   7   1       56.65       53.70      4.66 o 
   1   7   1      154.43      151.00      6.93 o 
   2   7   1       57.93       68.73      5.17 o 
   3   7   1      108.45      120.15      6.55 o 
   4   7   1       11.33       11.44      3.86 o 
   5   7   1        8.87       10.05      4.35 o 
   6   7   1        3.35        5.98      4.36 o 
   7   7   1       12.20        5.47      5.14 o 
   8   7   1        2.48        0.54      5.13 o 
  -8   8   1        1.30        1.80      5.33 o 
  -7   8   1       38.69       40.39      6.81 o 
  -6   8   1       31.59       21.95      6.91 o 
  -5   8   1      264.09      248.40     11.81 o 
  -4   8   1        0.57        0.00      3.49 o 
  -3   8   1       41.91       47.95      4.98 o 
  -2   8   1       16.21       15.96      4.14 o 
  -1   8   1        3.41        3.00      3.37 o 
   0   8   1        5.61        6.35      2.12 o 
   1   8   1        0.02        1.32      2.69 o 
   2   8   1        5.43        5.81      2.76 o 
   3   8   1        2.75        6.19      2.65 o 
   4   8   1       67.47       59.02      5.65 o 
   5   8   1       18.52       19.63      5.38 o 
   6   8   1       19.98        6.42      6.09 o 
   7   8   1        5.03        4.21      5.53 o 
   8   8   1        9.47       10.89      6.61 o 
  -7   9   1        4.23        2.23      6.43 o 
  -6   9   1        2.18        4.59      6.14 o 
  -5   9   1        1.37        6.00      4.78 o 
  -4   9   1       81.12       88.85      7.87 o 
  -3   9   1        0.57        2.59      4.09 o 
  -2   9   1      221.33      212.29     10.49 o 
  -1   9   1       52.97       63.94      5.80 o 
   0   9   1      116.52      111.45      4.98 o 
   1   9   1       73.01       74.83      6.18 o 
   2   9   1      237.25      250.75     10.03 o 
   3   9   1       92.18       94.10      7.43 o 
   4   9   1      161.27      174.64      9.79 o 
   5   9   1      110.09       91.35      8.62 o 
   6   9   1        5.29        5.87      4.31 o 
   7   9   1       16.14       19.65      5.84 o 
  -7  10   1        1.19        2.31      5.49 o 
  -6  10   1        2.10        6.17      6.17 o 
  -5  10   1       79.27      110.22     10.22 o 
  -4  10   1       31.94       22.77      6.46 o 
  -3  10   1       55.39       76.67      7.90 o 
  -2  10   1        3.86       12.50      4.60 o 
  -1  10   1       59.29       70.20      6.41 o 
   0  10   1        1.86        0.92      7.30 o 
   1  10   1       69.72       68.49      6.47 o 
   2  10   1        4.03        0.36      4.36 o 
   3  10   1       60.80       60.85      6.45 o 
   4  10   1        2.14        5.26      4.46 o 
   5  10   1        0.06        0.93      5.02 o 
   6  10   1        0.28        5.08      5.08 o 
   7  10   1       22.65       29.05      6.06 o 
  -6  11   1        0.50        5.81      5.81 o 
  -5  11   1        9.85       15.81      5.81 o 
  -4  11   1       14.58       15.96      6.22 o 
  -3  11   1        0.74        0.95      5.09 o 
  -2  11   1       10.00        8.45      5.46 o 
  -1  11   1       20.75       18.21      6.03 o 
   0  11   1       10.97        5.51      3.85 o 
   1  11   1        1.94        7.65      3.88 o 
   2  11   1        0.71        2.30      4.30 o 
   3  11   1        0.10        4.13      4.13 o 
   4  11   1       14.15       15.57      5.29 o 
   5  11   1       15.00       17.74      5.11 o 
   6  11   1        0.11        1.60      4.56 o 
  -6  12   1        0.09        0.59      5.48 o 
  -5  12   1        4.86        5.82      7.01 o 
  -4  12   1        0.56        5.93      5.93 o 
  -3  12   1       33.99       34.89      7.37 o 
  -2  12   1       11.70        9.92      5.05 o 
  -1  12   1        4.13        3.22      5.19 o 
   0  12   1        4.74        6.66      5.24 o 
   1  12   1       11.08        3.76      4.62 o 
   2  12   1        8.16        9.57      4.87 o 
   3  12   1      108.43       96.26      8.16 o 
   4  12   1       65.32       58.31      8.31 o 
   5  12   1        0.70        6.89      4.56 o 
  -5  13   1       13.44       15.21      7.17 o 
  -4  13   1       41.33       46.11      7.86 o 
  -3  13   1        2.24        0.59      6.11 o 
  -2  13   1        8.70       15.14      5.73 o 
  -1  13   1        1.01        5.53      4.26 o 
   0  13   1        0.54        3.37      3.37 o 
   1  13   1        0.08        5.42      4.92 o 
   2  13   1        1.74        1.31      4.56 o 
   3  13   1       16.22       11.23      5.41 o 
   4  13   1       13.33       10.78      6.08 o 
  -3  14   1        2.12        6.35      6.35 o 
  -2  14   1        2.48        0.56      6.27 o 
  -1  14   1        0.34        2.12      5.16 o 
   0  14   1        0.98        0.58      4.25 o 
   1  14   1        2.94        5.72      4.50 o 
   2  14   1        1.02        5.32      5.32 o 
   3  14   1        2.66        6.92      4.58 o 
  -1  15   1        0.38        2.23      5.01 o 
   0  15   1        0.12        2.93      3.13 o 
  -9   0   2        2.62        0.65      6.62 o 
  -8   0   2       69.42       64.66      9.31 o 
  -7   0   2       75.72       60.45      7.57 o 
  -6   0   2       22.85       20.55      5.28 o 
  -5   0   2      226.97      206.27      8.15 o 
  -4   0   2       31.89       33.99      3.52 o 
  -3   0   2      481.86      445.18      8.35 o 
  -2   0   2      666.06      667.76      9.78 o 
  -1   0   2     4556.73     4002.42     77.31 o 
   0   0   2      870.32      884.84     27.07 o 
   1   0   2     1665.79     1852.65     12.78 o 
   2   0   2      159.81      139.84      4.67 o 
   3   0   2     1356.19     1254.32     14.04 o 
   4   0   2     1745.30     2022.84     20.49 o 
   5   0   2       19.52       24.42      3.17 o 
   6   0   2      139.36      132.04      8.25 o 
   7   0   2       67.69       57.16      7.23 o 
   8   0   2      115.30      121.79     10.82 o 
   9   0   2        1.83        1.88      6.35 o 
  -9   1   2        0.02        5.81      6.19 o 
  -8   1   2       32.26       26.01      7.38 o 
  -7   1   2      201.57      211.54     11.92 o 
  -6   1   2        2.82        9.17      4.09 o 
  -5   1   2       51.55       72.37      5.46 o 
  -4   1   2      499.77      549.96     10.67 o 
  -3   1   2      474.91      536.59      9.18 o 
  -2   1   2      692.89      729.04      9.20 o 
  -1   1   2    12236.63    11590.62    137.94 o 
   0   1   2     6215.07     5591.54    266.47 o 
   1   1   2     1103.15     1241.18     10.66 o 
   2   1   2        0.96        0.61      1.21 o 
   3   1   2      207.58      213.96      6.62 o 
   4   1   2        0.03        1.24      2.42 o 
   5   1   2       31.80       38.39      3.72 o 
   6   1   2       27.33       23.87      4.49 o 
   7   1   2       58.76       60.56      6.68 o 
   8   1   2       69.77       55.96      8.65 o 
   9   1   2       33.02       24.16      7.51 o 
  -9   2   2        8.80       14.74      7.69 o 
  -8   2   2       62.36       80.00      8.03 o 
  -7   2   2       37.85       40.94      7.06 o 
  -6   2   2      548.28      541.50     15.67 o 
  -5   2   2       31.21       30.05      4.56 o 
  -4   2   2     1958.60     1956.49     20.33 o 
  -3   2   2      185.87      175.46      6.01 o 
  -2   2   2     1682.67     1810.49     15.72 o 
  -1   2   2     4540.10     4485.72     21.95 o 
   0   2   2      174.43      212.26     13.37 o 
   1   2   2     2235.96     2482.30     15.94 o 
   2   2   2       26.14       23.79      2.65 o 
   3   2   2       79.37       79.41      4.87 o 
   4   2   2      121.60      109.09      5.45 o 
   5   2   2        0.14        2.73      2.62 o 
   6   2   2       11.43       21.26      4.37 o 
   7   2   2       36.77       44.03      5.02 o 
   8   2   2       27.21       27.35      6.30 o 
   9   2   2       12.51        5.35      5.92 o 
  -9   3   2        1.01       12.78      6.13 o 
  -8   3   2       14.82       10.38      6.43 o 
  -7   3   2        6.28       12.04      4.82 o 
  -6   3   2        0.03        8.11      4.49 o 
  -5   3   2      103.74      123.85      6.45 o 
  -4   3   2        6.97        3.06      2.48 o 
  -3   3   2      961.96      962.24     13.37 o 
  -2   3   2       33.64       34.16      3.65 o 
  -1   3   2     1254.82     1381.71     13.15 o 
   0   3   2        0.00        1.45      1.15 o 
   1   3   2      115.51       95.19      4.06 o 
   2   3   2     2414.55     2460.04     18.54 o 
   3   3   2     1053.91     1067.17     13.80 o 
   4   3   2      153.81      147.77      6.49 o 
   5   3   2      197.71      170.20      8.25 o 
   6   3   2        5.54        8.83      3.60 o 
   7   3   2        0.62        2.63      3.86 o 
   8   3   2       44.96       35.71      6.53 o 
   9   3   2       15.94       17.61      6.77 o 
  -9   4   2        1.32       10.15      6.19 o 
  -8   4   2       44.38       60.02      7.90 o 
  -7   4   2        8.90        8.65      6.00 o 
  -6   4   2      307.41      346.42     13.11 o 
  -5   4   2        1.16        3.31      3.31 o 
  -4   4   2      160.00      145.81      7.16 o 
  -3   4   2      367.31      356.46      9.41 o 
  -2   4   2       28.31       33.17      2.49 o 
  -1   4   2     5710.21     5404.19     28.27 o 
   0   4   2      637.90      675.65     19.16 o 
   1   4   2     1424.46     1568.78     15.65 o 
   2   4   2       46.52       35.08      3.24 o 
   3   4   2      434.59      458.26     10.44 o 
   4   4   2       22.66       18.87      3.24 o 
   5   4   2       35.04       28.42      4.16 o 
   6   4   2       10.41        2.98      3.79 o 
   7   4   2        6.30        0.45      5.13 o 
   8   4   2       16.93       25.20      5.88 o 
   9   4   2        1.06        0.60      5.78 o 
  -9   5   2       17.65       19.55      8.21 o 
  -8   5   2        0.61        1.08      5.66 o 
  -7   5   2        0.11        5.06      5.06 o 
  -6   5   2      109.40       94.09      8.70 o 
  -5   5   2      150.05      139.64      8.21 o 
  -4   5   2       15.30        9.52      3.03 o 
  -3   5   2      347.10      372.74     10.05 o 
  -2   5   2       53.67       50.89      3.94 o 
  -1   5   2      520.64      434.99      9.79 o 
   0   5   2      933.99      998.51     13.48 o 
   1   5   2      153.30      159.52      6.90 o 
   2   5   2     1196.42     1319.99     15.83 o 
   3   5   2        7.51        4.68      1.24 o 
   4   5   2       51.39       56.65      4.89 o 
   5   5   2       47.68       42.75      5.20 o 
   6   5   2       21.90       25.06      4.26 o 
   7   5   2       34.09       38.28      5.91 o 
   8   5   2       23.04       23.64      6.47 o 
  -9   6   2        2.36        6.84      6.84 o 
  -8   6   2       23.44       22.24      6.21 o 
  -7   6   2       18.84       19.61      5.46 o 
  -6   6   2      200.22      185.84     10.56 o 
  -5   6   2       12.91       16.76      4.68 o 
  -4   6   2      122.22      102.48      6.40 o 
  -3   6   2      134.30      140.40      7.33 o 
  -2   6   2       46.93       51.41      4.00 o 
  -1   6   2     3078.50     3095.65     25.59 o 
   0   6   2     1108.87     1103.34     25.08 o 
   1   6   2      811.11      887.34     14.15 o 
   2   6   2        5.61        8.36      2.72 o 
   3   6   2      142.56      158.22      5.83 o 
   4   6   2       21.37       24.59      4.39 o 
   5   6   2        3.47        2.06      3.39 o 
   6   6   2        0.00        1.27      3.46 o 
   7   6   2        3.31        9.76      4.96 o 
   8   6   2        0.82        2.18      5.95 o 
  -8   7   2        0.88        6.18      6.12 o 
  -7   7   2       20.65       13.81      5.23 o 
  -6   7   2       90.64       88.91      8.82 o 
  -5   7   2       36.32       33.52      6.12 o 
  -4   7   2        5.48        3.89      1.08 o 
  -3   7   2      134.45      132.74      7.61 o 
  -2   7   2     1109.37     1219.34     18.29 o 
  -1   7   2       79.28       62.36      4.80 o 
   0   7   2       52.09       48.84      2.91 o 
   1   7   2        6.74        5.35      2.91 o 
   2   7   2       55.66       46.53      4.37 o 
   3   7   2        0.43        2.17      2.52 o 
   4   7   2       60.60       60.60      5.66 o 
   5   7   2        6.77       12.81      4.00 o 
   6   7   2       14.52       15.18      4.57 o 
   7   7   2       15.20       24.64      5.87 o 
   8   7   2        0.06        6.00      6.00 o 
  -8   8   2        2.29        5.04      4.46 o 
  -7   8   2        5.35        3.56      6.35 o 
  -6   8   2      173.85      181.98     11.11 o 
  -5   8   2        5.08        8.21      4.33 o 
  -4   8   2      122.79      122.72      9.52 o 
  -3   8   2        0.35        4.46      4.46 o 
  -2   8   2        1.15        1.50      3.12 o 
  -1   8   2       26.33       22.68      4.07 o 
   0   8   2       14.71       10.28      2.45 o 
   1   8   2       23.23       21.57      3.96 o 
   2   8   2        0.64        1.97      3.19 o 
   3   8   2       14.41       19.49      3.80 o 
   4   8   2       22.86       16.01      4.56 o 
   5   8   2       18.55       22.07      4.92 o 
   6   8   2       24.58       33.74      5.83 o 
   7   8   2        2.15        4.27      5.80 o 
   8   8   2       18.86        8.65      7.45 o 
  -7   9   2        0.02        0.53      4.89 o 
  -6   9   2       46.05       52.18      7.17 o 
  -5   9   2        0.02        6.75      4.20 o 
  -4   9   2       12.74       15.76      5.08 o 
  -3   9   2      207.97      224.75     10.94 o 
  -2   9   2      244.24      251.38     10.85 o 
  -1   9   2        0.36        3.85      3.85 o 
   0   9   2       38.99       47.50      3.79 o 
   1   9   2        0.00        3.52      3.52 o 
   2   9   2       88.49       96.86      6.80 o 
   3   9   2       16.15       14.62      4.32 o 
   4   9   2        0.00        4.37      4.37 o 
   5   9   2       63.03       60.19      7.27 o 
   6   9   2       42.51       50.14      7.95 o 
   7   9   2        0.01        3.30      5.91 o 
  -7  10   2        0.09        5.99      6.26 o 
  -6  10   2       10.96        1.04      5.67 o 
  -5  10   2        0.01        5.41      5.41 o 
  -4  10   2       65.95       53.17      7.26 o 
  -3  10   2       10.06        0.88      5.50 o 
  -2  10   2      260.51      258.85     12.41 o 
  -1  10   2       12.98       11.26      4.87 o 
   0  10   2      225.84      186.44      9.03 o 
   1  10   2        6.52        6.65      3.98 o 
   2  10   2      113.37      118.60      7.79 o 
   3  10   2        2.07        3.75      4.80 o 
   4  10   2        3.73        0.81      4.62 o 
   5  10   2        0.32        4.84      4.84 o 
   6  10   2        0.28        1.58      4.72 o 
   7  10   2       17.19       19.98      6.04 o 
  -6  11   2        0.02        0.00      5.69 o 
  -5  11   2        1.37        3.17      5.21 o 
  -4  11   2        1.10        4.77      4.77 o 
  -3  11   2       34.91       41.53      6.64 o 
  -2  11   2        3.16        2.23      5.30 o 
  -1  11   2      266.27      275.39     12.58 o 
   0  11   2        1.71        2.72      3.96 o 
   1  11   2      272.35      261.24     11.94 o 
   2  11   2        0.63        1.95      3.84 o 
   3  11   2        0.38        0.40      4.09 o 
   4  11   2       43.74       43.89      5.90 o 
   5  11   2        0.16        0.50      4.38 o 
   6  11   2        0.13        2.70      5.70 o 
  -6  12   2        9.35       14.83      6.28 o 
  -5  12   2        0.16        0.56      5.54 o 
  -4  12   2       23.35       18.33      7.23 o 
  -3  12   2       16.98       14.88      6.49 o 
  -2  12   2       54.92       51.66      8.29 o 
  -1  12   2       12.98        7.07      6.28 o 
   0  12   2       23.14       24.91      4.18 o 
   1  12   2       10.45       22.19      5.30 o 
   2  12   2        7.15        0.44      4.63 o 
   3  12   2        1.07        0.43      5.16 o 
   4  12   2        3.04       10.71      4.38 o 
   5  12   2        0.14        4.95      4.95 o 
  -5  13   2        8.52        0.59      6.48 o 
  -4  13   2        0.00        8.43      8.43 o 
  -3  13   2        4.98        8.02      5.98 o 
  -2  13   2        8.83        8.67      5.92 o 
  -1  13   2        7.01       15.80      5.19 o 
   0  13   2        0.00        6.61      3.19 o 
   1  13   2        2.85        6.85      4.58 o 
   2  13   2        0.03        0.89      4.37 o 
   3  13   2        0.79        5.51      4.47 o 
   4  13   2        0.73        2.37      4.93 o 
  -3  14   2        0.45        4.20      6.57 o 
  -2  14   2        0.03        2.85      5.38 o 
  -1  14   2        0.17        1.64      5.01 o 
   0  14   2        4.75        0.24      4.20 o 
   1  14   2        1.07        7.19      4.35 o 
   2  14   2        0.03        5.13      4.68 o 
   3  14   2        1.74        0.93      4.96 o 
  -9   1   3        0.17        6.63      6.63 o 
  -8   1   3        5.04        7.91      5.76 o 
  -7   1   3       33.77       30.00      7.44 o 
  -6   1   3       40.64       30.14      5.39 o 
  -5   1   3       11.09       15.34      2.71 o 
  -4   1   3      313.60      284.16      8.46 o 
  -3   1   3      143.44      149.15      4.48 o 
  -2   1   3     1841.57     1913.74     15.66 o 
  -1   1   3      171.57      160.65      4.53 o 
   0   1   3      360.78      442.60     22.04 o 
   1   1   3       26.79       21.99      2.29 o 
   2   1   3      845.68      923.30     11.46 o 
   3   1   3      472.11      467.77     10.22 o 
   4   1   3       73.58       83.12      5.17 o 
   5   1   3       61.07       69.70      5.68 o 
   6   1   3       22.79       12.54      4.84 o 
   7   1   3       10.97        0.94      5.10 o 
   8   1   3        6.37       13.40      5.61 o 
   9   1   3        0.10        1.92      6.35 o 
  -9   2   3       12.88        3.08      6.60 o 
  -8   2   3        3.57        1.06      6.37 o 
  -7   2   3      152.84      163.70     10.64 o 
  -6   2   3       37.20       30.11      5.77 o 
  -5   2   3      167.23      212.09      8.49 o 
  -4   2   3       24.32       23.68      3.60 o 
  -3   2   3     2265.87     2588.35     20.98 o 
  -2   2   3      399.46      429.78      8.17 o 
  -1   2   3        1.48        1.69      0.45 o 
   0   2   3        4.45        3.59      1.38 o 
   1   2   3     1406.17     1285.98     12.70 o 
   2   2   3       11.99       14.92      2.25 o 
   3   2   3      485.02      503.41      9.13 o 
   4   2   3      118.49      144.97      6.74 o 
   5   2   3        9.42       10.34      2.97 o 
   6   2   3       38.84       43.42      5.85 o 
   7   2   3        6.46       13.28      4.76 o 
   8   2   3       15.06        8.23      6.09 o 
   9   2   3        6.20        3.13      6.66 o 
  -9   3   3        0.01        3.68      6.26 o 
  -8   3   3        3.27        5.33      5.33 o 
  -7   3   3      119.35      118.85     10.04 o 
  -6   3   3      478.15      436.81     15.03 o 
  -5   3   3        2.05        1.63      3.55 o 
  -4   3   3      313.33      328.11      9.22 o 
  -3   3   3       95.01       99.27      5.79 o 
  -2   3   3      299.28      264.00      7.49 o 
  -1   3   3      986.47      872.24     11.53 o 
   0   3   3      332.43      311.67      5.75 o 
   1   3   3      758.36      725.47     10.47 o 
   2   3   3      206.99      230.70      6.86 o 
   3   3   3      901.01      921.51     13.72 o 
   4   3   3      195.41      235.18      8.69 o 
   5   3   3      362.14      338.24     11.79 o 
   6   3   3       89.25       80.49      7.00 o 
   7   3   3        3.14        3.73      5.04 o 
   8   3   3        9.87       11.43      5.43 o 
   9   3   3        3.99        3.68      5.98 o 
  -9   4   3       10.46       19.65      5.88 o 
  -8   4   3        2.69        4.24      5.60 o 
  -7   4   3      141.55      121.54      9.50 o 
  -6   4   3      106.25      106.44      8.22 o 
  -5   4   3        4.70       10.15      3.31 o 
  -4   4   3       16.44       14.57      3.44 o 
  -3   4   3        1.55        2.31      2.59 o 
  -2   4   3     1103.56     1092.07     16.42 o 
  -1   4   3      620.85      646.05     10.63 o 
   0   4   3       52.66       56.23      3.19 o 
   1   4   3      418.28      385.41      9.06 o 
   2   4   3       70.50       68.07      4.26 o 
   3   4   3       29.91       24.12      3.31 o 
   4   4   3      105.33       95.06      6.20 o 
   5   4   3        0.29        6.85      3.13 o 
   6   4   3        5.54        5.58      4.19 o 
   7   4   3       38.05       35.66      5.86 o 
   8   4   3        9.94        9.92      6.18 o 
  -9   5   3        0.47        3.02      6.76 o 
  -8   5   3       35.84       26.63      6.98 o 
  -7   5   3       36.40       49.09      6.65 o 
  -6   5   3        2.68        4.14      3.87 o 
  -5   5   3       40.61       40.12      4.89 o 
  -4   5   3      175.61      144.60      7.52 o 
  -3   5   3       86.61       83.73      5.42 o 
  -2   5   3       16.29       15.63      2.49 o 
  -1   5   3      232.69      246.17      7.91 o 
   0   5   3      165.37      155.97      4.64 o 
   1   5   3      265.23      297.24      8.59 o 
   2   5   3      875.32      906.96     13.90 o 
   3   5   3       91.18       92.69      6.12 o 
   4   5   3      120.57      115.68      6.79 o 
   5   5   3        2.84        2.11      4.29 o 
   6   5   3       23.30       22.16      4.32 o 
   7   5   3       24.78       24.79      5.63 o 
   8   5   3        0.28        1.11      5.69 o 
  -9   6   3       22.38        5.93      8.09 o 
  -8   6   3        5.88        1.05      7.16 o 
  -7   6   3       38.55       26.41      6.84 o 
  -6   6   3       30.95       27.29      5.86 o 
  -5   6   3      125.47      128.31      7.86 o 
  -4   6   3        4.10        6.30      2.71 o 
  -3   6   3       37.87       26.37      4.33 o 
  -2   6   3        0.41        7.15      2.62 o 
  -1   6   3      233.61      221.64      8.54 o 
   0   6   3        3.22       10.76      2.85 o 
   1   6   3       23.01       18.11      3.42 o 
   2   6   3      564.14      497.00     11.81 o 
   3   6   3      153.75      143.24      7.62 o 
   4   6   3       37.95       27.35      4.89 o 
   5   6   3       32.13       41.25      5.75 o 
   6   6   3       64.84       65.86      7.83 o 
   7   6   3        5.05        0.00      5.77 o 
   8   6   3        0.18        5.76      5.76 o 
  -8   7   3       58.09       56.40      8.18 o 
  -7   7   3        0.03        1.45      5.55 o 
  -6   7   3       94.29      104.44      9.25 o 
  -5   7   3        3.23        0.39      3.92 o 
  -4   7   3        1.55        8.68      3.87 o 
  -3   7   3       32.54       31.43      4.52 o 
  -2   7   3      291.13      278.33      9.82 o 
  -1   7   3        3.49        2.89      3.01 o 
   0   7   3        5.71        3.25      2.15 o 
   1   7   3       91.06       76.81      5.77 o 
   2   7   3       17.48       16.90      3.14 o 
   3   7   3        0.02        3.47      3.02 o 
   4   7   3        3.66        3.72      4.14 o 
   5   7   3        1.11        9.26      3.94 o 
   6   7   3        2.88        4.28      5.12 o 
   7   7   3        5.59        5.88      5.99 o 
   8   7   3        0.75        4.65      5.93 o 
  -8   8   3        0.58       10.78      5.52 o 
  -7   8   3       25.94       31.20      6.67 o 
  -6   8   3        4.28        5.38      5.06 o 
  -5   8   3       42.33       43.43      6.01 o 
  -4   8   3        0.03        0.96      3.43 o 
  -3   8   3       76.84       75.74      7.00 o 
  -2   8   3       61.98       72.24      6.35 o 
  -1   8   3       70.32       61.92      6.01 o 
   0   8   3        3.73        5.71      2.36 o 
   1   8   3        6.04        6.13      2.83 o 
   2   8   3       89.75      114.07      7.11 o 
   3   8   3      184.93      205.49      9.76 o 
   4   8   3        0.39        1.84      4.15 o 
   5   8   3       35.36       38.98      6.95 o 
   6   8   3        8.39        9.49      5.19 o 
   7   8   3       15.72       22.75      6.65 o 
  -7   9   3        0.70        5.56      5.56 o 
  -6   9   3       10.22        6.31      6.31 o 
  -5   9   3        5.90        2.68      6.12 o 
  -4   9   3        6.50        0.41      4.82 o 
  -3   9   3       12.42        7.05      4.88 o 
  -2   9   3        0.04        1.45      4.00 o 
  -1   9   3       76.79       82.58      6.61 o 
   0   9   3        0.03        0.75      3.37 o 
   1   9   3        0.01        0.32      2.92 o 
   2   9   3       27.94       27.44      3.90 o 
   3   9   3        0.69        0.36      3.62 o 
   4   9   3       11.56       11.59      2.89 o 
   5   9   3        3.81        3.73      4.59 o 
   6   9   3      143.42      168.80     11.59 o 
   7   9   3       16.83       27.94      7.29 o 
  -7  10   3        2.43       10.56      5.06 o 
  -6  10   3        5.35       14.77      6.33 o 
  -5  10   3        9.45        2.45      5.08 o 
  -4  10   3        1.04        9.82      4.65 o 
  -3  10   3       70.85       78.48      8.29 o 
  -2  10   3      124.30      124.77      9.18 o 
  -1  10   3        0.26        4.25      4.25 o 
   0  10   3        6.73        9.96      2.88 o 
   1  10   3        1.71        2.22      3.80 o 
   2  10   3       30.72       33.77      5.68 o 
   3  10   3        0.24        1.58      4.00 o 
   4  10   3       19.25       18.67      5.57 o 
   5  10   3        4.94        6.86      4.85 o 
   6  10   3        0.41        0.00      5.76 o 
  -6  11   3        0.00        3.75      5.61 o 
  -5  11   3        0.10       10.01      5.53 o 
  -4  11   3       42.83       49.75      7.86 o 
  -3  11   3       27.67       32.33      6.67 o 
  -2  11   3        9.59        0.48      5.80 o 
  -1  11   3        0.07        4.81      4.81 o 
   0  11   3       16.23       17.71      3.73 o 
   1  11   3       24.64       25.28      5.59 o 
   2  11   3        0.66        3.67      4.03 o 
   3  11   3       67.75       79.02      7.41 o 
   4  11   3        0.41        3.71      4.81 o 
   5  11   3        5.14        4.56      5.78 o 
   6  11   3       19.32       20.34      6.75 o 
  -5  12   3        3.05        7.13      7.13 o 
  -4  12   3        1.74        6.07      6.02 o 
  -3  12   3        2.74        3.77      6.43 o 
  -2  12   3       10.83       12.24      5.75 o 
  -1  12   3       57.32       50.42      7.08 o 
   0  12   3        1.68        0.66      3.09 o 
   1  12   3        0.17        1.74      4.75 o 
   2  12   3       53.44       47.59      6.77 o 
   3  12   3        2.15        0.91      4.66 o 
   4  12   3        0.47        0.48      4.46 o 
   5  12   3        0.18        5.68      5.20 o 
  -4  13   3        8.37        0.00      6.25 o 
  -3  13   3       29.53       19.43      7.49 o 
  -2  13   3        0.24        1.65      5.29 o 
  -1  13   3        0.03        4.66      4.83 o 
   0  13   3        5.81       17.47      7.08 o 
   1  13   3        0.04        1.38      4.23 o 
   2  13   3        0.29        3.24      4.55 o 
   3  13   3       21.78       30.04      5.33 o 
   4  13   3       17.68        8.34      5.61 o 
  -3  14   3        3.31       12.41      6.04 o 
  -2  14   3        0.21        7.44      5.98 o 
  -1  14   3        1.09        3.23      5.93 o 
   0  14   3        3.44        3.04      3.75 o 
   1  14   3        1.30        2.92      4.77 o 
   2  14   3        0.72        0.00      4.92 o 
  -9   0   4        0.39        1.89      6.32 o 
  -8   0   4       49.89       44.16      8.01 o 
  -7   0   4      334.92      360.16     14.34 o 
  -6   0   4       65.12       78.98      6.91 o 
  -5   0   4       26.12       33.83      3.33 o 
  -4   0   4       83.69       86.80      5.42 o 
  -3   0   4      491.27      470.36      9.60 o 
  -2   0   4       38.15       27.59      3.16 o 
  -1   0   4     1667.38     1521.25     14.39 o 
   0   0   4      304.90      252.47     21.35 o 
   1   0   4     1206.86     1301.24     13.11 o 
   2   0   4       99.33       78.43      4.88 o 
   3   0   4       10.52        6.14      2.55 o 
   4   0   4      280.51      252.93      8.96 o 
   5   0   4       50.98       52.88      5.64 o 
   6   0   4        0.31        0.84      4.36 o 
   7   0   4      128.61      124.86     10.79 o 
   8   0   4        1.65        4.92      6.47 o 
   9   0   4       55.06       43.96      8.93 o 
  -9   1   4       39.91       41.78      7.88 o 
  -8   1   4       90.53       89.41      9.82 o 
  -7   1   4      109.22      112.29      9.56 o 
  -6   1   4      169.23      193.72      9.72 o 
  -5   1   4      138.03      104.00      6.43 o 
  -4   1   4       80.68       77.67      4.90 o 
  -3   1   4     1901.47     1979.75     18.50 o 
  -2   1   4        0.20        0.44      1.36 o 
  -1   1   4      395.46      410.72      8.03 o 
   0   1   4        3.36        1.69      1.12 o 
   1   1   4      419.66      414.61      8.78 o 
   2   1   4       33.84       40.75      3.57 o 
   3   1   4      354.77      340.10      9.35 o 
   4   1   4       49.36       50.10      4.72 o 
   5   1   4        0.13        1.59      3.33 o 
   6   1   4       55.36       58.86      6.49 o 
   7   1   4       90.86       82.69      8.88 o 
   8   1   4       15.25       25.58      5.67 o 
   9   1   4       60.64       53.03      7.59 o 
  -9   2   4        0.06        1.21      5.85 o 
  -8   2   4       52.62       45.07      8.56 o 
  -7   2   4      126.59      117.59     11.24 o 
  -6   2   4      117.10      107.61      8.49 o 
  -5   2   4       38.39       33.06      4.21 o 
  -4   2   4      110.15       78.63      5.40 o 
  -3   2   4      146.60      161.66      4.92 o 
  -2   2   4       13.67        8.20      2.73 o 
  -1   2   4       17.98       10.16      2.35 o 
   0   2   4      289.06      248.38     10.87 o 
   1   2   4      284.05      259.91      6.95 o 
   2   2   4        9.27       16.67      2.86 o 
   3   2   4      258.59      286.64      8.59 o 
   4   2   4       14.55       23.38      3.68 o 
   5   2   4       90.79       93.01      7.21 o 
   6   2   4       45.79       43.28      5.78 o 
   7   2   4       92.14      102.42      8.66 o 
   8   2   4        4.78        2.34      5.95 o 
  -9   3   4        5.93       12.10      5.98 o 
  -8   3   4       71.34       80.43      8.71 o 
  -7   3   4      108.64      124.59      9.30 o 
  -6   3   4       71.63       80.49      6.58 o 
  -5   3   4      366.57      399.62     12.02 o 
  -4   3   4       14.36       13.17      3.61 o 
  -3   3   4      975.14     1077.36     15.22 o 
  -2   3   4       31.09       22.22      3.04 o 
  -1   3   4       14.46       16.31      2.67 o 
   0   3   4      689.12      754.99     24.07 o 
   1   3   4      280.23      226.06      6.98 o 
   2   3   4      404.57      417.28      9.91 o 
   3   3   4        0.00        0.47      2.06 o 
   4   3   4       37.55       31.42      4.84 o 
   5   3   4      364.78      354.24     12.38 o 
   6   3   4       48.66       58.38      6.38 o 
   7   3   4       74.68       66.92      8.65 o 
   8   3   4        3.77        1.76      6.54 o 
  -9   4   4        8.91       16.12      5.61 o 
  -8   4   4        6.17        2.59      7.08 o 
  -7   4   4       17.52       15.29      5.30 o 
  -6   4   4       27.57       25.45      5.23 o 
  -5   4   4       44.12       48.18      4.08 o 
  -4   4   4       53.41       57.95      5.02 o 
  -3   4   4       70.21       68.73      3.67 o 
  -2   4   4       30.51       30.11      3.49 o 
  -1   4   4       40.09       37.13      3.56 o 
   0   4   4        4.90        3.87      5.11 o 
   1   4   4      323.85      285.34      8.37 o 
   2   4   4      232.95      263.20      8.18 o 
   3   4   4        2.96        0.72      2.83 o 
   4   4   4        4.75        2.95      6.17 o 
   5   4   4        5.16        6.84      3.84 o 
   6   4   4       98.02      106.10      7.03 o 
   7   4   4        9.75        5.90      5.90 o 
   8   4   4        6.63        2.91      5.60 o 
  -9   5   4       27.95       15.87      6.99 o 
  -8   5   4       35.41       35.11      7.88 o 
  -7   5   4       19.71       16.47      5.45 o 
  -6   5   4       38.22       33.26      6.10 o 
  -5   5   4       33.44       23.05      4.71 o 
  -4   5   4       18.45       15.81      3.25 o 
  -3   5   4      167.15      172.16      7.90 o 
  -2   5   4     1188.56     1352.96     18.32 o 
  -1   5   4     1806.27     1849.50     20.61 o 
   0   5   4      670.22      810.93      9.99 o 
   1   5   4      224.56      236.84      8.39 o 
   2   5   4       77.02       77.55      5.26 o 
   3   5   4       96.50       97.53      6.51 o 
   4   5   4       26.76       20.30      4.14 o 
   5   5   4        1.65        4.60      4.21 o 
   6   5   4       37.62       28.47      7.06 o 
   7   5   4        3.62        4.72      5.64 o 
   8   5   4        0.59        2.35      5.58 o 
  -8   6   4       50.71       70.39      8.52 o 
  -7   6   4        7.88        3.20      5.32 o 
  -6   6   4       21.33       18.99      5.02 o 
  -5   6   4        3.48        6.27      4.26 o 
  -4   6   4        0.17        1.85      3.04 o 
  -3   6   4       39.26       33.88      4.59 o 
  -2   6   4       27.01       29.99      4.40 o 
  -1   6   4      191.95      177.64      7.88 o 
   0   6   4       76.21       81.83      4.03 o 
   1   6   4      300.83      340.35     10.68 o 
   2   6   4       27.94       20.39      3.91 o 
   3   6   4       25.12       14.42      3.96 o 
   4   6   4       49.17       52.71      5.99 o 
   5   6   4      162.43      149.57      9.52 o 
   6   6   4      218.57      194.70     12.30 o 
   7   6   4        0.67        4.34      5.42 o 
   8   6   4        0.40        4.68      6.42 o 
  -8   7   4       15.30       18.77      6.25 o 
  -7   7   4       37.88       32.43      7.07 o 
  -6   7   4        2.16        4.85      4.85 o 
  -5   7   4       40.32       56.19      6.35 o 
  -4   7   4       55.44       46.67      6.14 o 
  -3   7   4       13.62       12.79      4.05 o 
  -2   7   4      805.16      782.03     17.02 o 
  -1   7   4        1.99        0.29      2.97 o 
   0   7   4      167.72      157.33      5.69 o 
   1   7   4       12.06       10.99      3.20 o 
   2   7   4        5.35        6.91      3.45 o 
   3   7   4       29.81       30.52      4.98 o 
   4   7   4        0.70        3.95      3.95 o 
   5   7   4      123.63      125.77     10.02 o 
   6   7   4       14.26       12.02      5.09 o 
   7   7   4       49.50       40.24      7.98 o 
  -8   8   4       24.40       18.27      7.63 o 
  -7   8   4        0.22        3.89      4.50 o 
  -6   8   4       17.45       19.26      5.83 o 
  -5   8   4       44.52       42.49      5.72 o 
  -4   8   4       98.24       92.90      7.54 o 
  -3   8   4        5.23        9.01      4.59 o 
  -2   8   4      236.48      238.43     10.43 o 
  -1   8   4      140.77      144.80      8.10 o 
   0   8   4      131.98      129.01      5.55 o 
   1   8   4       15.39       11.96      4.33 o 
   2   8   4       77.21       56.32      5.98 o 
   3   8   4       16.92       27.70      4.69 o 
   4   8   4       13.98       19.27      5.45 o 
   5   8   4       47.97       49.57      7.26 o 
   6   8   4       33.35       26.31      5.93 o 
   7   8   4        0.03        3.45      5.82 o 
  -7   9   4        9.80        9.99      5.79 o 
  -6   9   4        5.56        7.13      5.41 o 
  -5   9   4       43.98       49.31      6.96 o 
  -4   9   4        4.96        0.46      4.79 o 
  -3   9   4      162.29      167.94     10.58 o 
  -2   9   4       37.01       39.06      5.91 o 
  -1   9   4       49.65       53.22      6.12 o 
   0   9   4       13.94       15.54      2.99 o 
   1   9   4       53.72       55.81      6.09 o 
   2   9   4       46.60       51.09      5.84 o 
   3   9   4        1.30        9.99      3.80 o 
   4   9   4        1.44        4.34      4.55 o 
   5   9   4        7.21        8.85      5.49 o 
   6   9   4        1.59        3.80      5.84 o 
   7   9   4       53.36       50.98      9.24 o 
  -7  10   4        1.30        4.61      4.94 o 
  -6  10   4        0.16        0.51      5.37 o 
  -5  10   4        0.08        1.48      5.80 o 
  -4  10   4       23.24       28.44      6.40 o 
  -3  10   4      133.28      135.32      9.98 o 
  -2  10   4        0.50        0.42      4.50 o 
  -1  10   4       40.25       30.39      6.60 o 
   0  10   4       55.70       58.98      5.47 o 
   1  10   4      168.93      152.20     10.16 o 
   2  10   4       22.59       25.10      5.38 o 
   3  10   4        8.10        8.53      2.34 o 
   4  10   4        1.39        4.25      4.25 o 
   5  10   4       21.55       14.88      7.19 o 
   6  10   4        3.73       10.67      5.33 o 
  -6  11   4       11.14        7.89      4.91 o 
  -5  11   4        0.01        2.10      4.91 o 
  -4  11   4        0.09        6.19      4.93 o 
  -3  11   4       60.49       47.05      7.98 o 
  -2  11   4       57.12       63.04      7.91 o 
  -1  11   4       54.33       56.65      7.18 o 
   0  11   4      138.38      134.95      6.71 o 
   1  11   4        8.06       10.13      5.20 o 
   2  11   4       44.50       47.16      6.34 o 
   3  11   4        6.73       12.45      4.47 o 
   4  11   4       14.19        5.32      6.33 o 
   5  11   4        0.11        2.65      4.99 o 
  -5  12   4        0.40        3.30      5.91 o 
  -4  12   4        7.56       14.94      6.12 o 
  -3  12   4       13.70       15.17      6.34 o 
  -2  12   4        1.34        0.52      5.40 o 
  -1  12   4        4.52        3.43      5.69 o 
   0  12   4       16.85       19.94      4.43 o 
   1  12   4       21.62       11.32      5.00 o 
   2  12   4        0.38        2.70      4.28 o 
   3  12   4        3.66        7.96      4.58 o 
   4  12   4        0.34        2.98      4.24 o 
  -4  13   4        0.00        5.22      5.60 o 
  -3  13   4       35.49       53.14      8.34 o 
  -2  13   4        1.74        3.86      5.59 o 
  -1  13   4        1.97        5.74      5.74 o 
   0  13   4        0.80        3.64      3.23 o 
   1  13   4        3.06       10.04      5.02 o 
   2  13   4        0.85        3.31      4.81 o 
   3  13   4        0.11        0.00      4.72 o 
  -2  14   4        0.20        2.25      5.10 o 
  -1  14   4        0.30        1.63      4.89 o 
   0  14   4        6.95        3.07      3.86 o 
   1  14   4        6.81        2.97      5.25 o 
   2  14   4        7.06        3.86      5.03 o 
  -9   1   5        0.67        1.82      6.64 o 
  -8   1   5        5.84        5.27      6.90 o 
  -7   1   5       51.95       49.38      8.25 o 
  -6   1   5        7.12        0.72      4.43 o 
  -5   1   5       11.16        6.30      1.98 o 
  -4   1   5       74.42       88.75      5.62 o 
  -3   1   5      162.88      146.35      7.57 o 
  -2   1   5      178.64      191.51      6.16 o 
  -1   1   5       37.03       36.48      4.15 o 
   0   1   5       33.34       28.00      2.31 o 
   1   1   5      217.73      251.61      7.34 o 
   2   1   5        3.27        5.04      2.27 o 
   3   1   5      243.29      230.15      8.30 o 
   4   1   5       27.51       20.61      4.05 o 
   5   1   5        3.59        1.07      4.17 o 
   6   1   5       13.11       16.79      5.78 o 
   7   1   5        2.97        3.79      5.60 o 
   8   1   5       32.01       49.92      8.07 o 
  -9   2   5        6.03        0.00      7.09 o 
  -8   2   5       11.67       16.24      6.16 o 
  -7   2   5        0.44        0.47      5.43 o 
  -6   2   5      138.40      122.48      8.47 o 
  -5   2   5        9.95       10.15      3.30 o 
  -4   2   5      362.69      355.76     10.49 o 
  -3   2   5       31.47       21.57      3.32 o 
  -2   2   5        1.99        2.53      2.03 o 
  -1   2   5      177.33      171.08      6.67 o 
   0   2   5      614.94      659.65     57.32 o 
   1   2   5      279.38      285.32      8.23 o 
   2   2   5       70.87       63.17      4.44 o 
   3   2   5       46.39       47.84      4.43 o 
   4   2   5      228.95      229.93      9.28 o 
   5   2   5      522.10      516.12     15.09 o 
   6   2   5        4.24        1.35      5.03 o 
   7   2   5      135.83      132.93     10.02 o 
   8   2   5        0.40        1.82      6.48 o 
  -9   3   5        0.07        4.18      6.06 o 
  -8   3   5       80.27       76.03      9.39 o 
  -7   3   5      196.41      224.15     11.10 o 
  -6   3   5        2.33        1.43      4.13 o 
  -5   3   5      126.79      144.64      6.68 o 
  -4   3   5      166.00      138.06      6.65 o 
  -3   3   5      570.89      511.81     12.32 o 
  -2   3   5        6.82        1.08      2.28 o 
  -1   3   5       24.66       19.41      2.44 o 
   0   3   5        9.16        8.67      2.14 o 
   1   3   5        9.86        8.53      2.55 o 
   2   3   5      147.71      133.39      6.48 o 
   3   3   5        0.07        1.34      2.57 o 
   4   3   5      456.15      407.40     12.79 o 
   5   3   5      104.06      118.07      7.81 o 
   6   3   5        7.02        4.48      4.65 o 
   7   3   5       14.12        0.53      6.45 o 
   8   3   5       26.20       29.02      7.73 o 
  -9   4   5        0.79        7.42      7.42 o 
  -8   4   5       13.16       11.92      7.69 o 
  -7   4   5       29.52       31.10      6.04 o 
  -6   4   5       17.58       19.55      4.19 o 
  -5   4   5        9.53       11.77      3.58 o 
  -4   4   5       67.10       55.09      5.19 o 
  -3   4   5      317.04      351.53     10.57 o 
  -2   4   5        4.39        9.13      2.71 o 
  -1   4   5       18.11       18.71      2.90 o 
   0   4   5       64.26       57.42      3.72 o 
   1   4   5     1446.22     1431.24     18.79 o 
   2   4   5       14.15        6.62      3.03 o 
   3   4   5      502.84      551.51     13.58 o 
   4   4   5      119.82      128.14      7.83 o 
   5   4   5      170.22      152.32      9.66 o 
   6   4   5        0.06        0.93      5.07 o 
   7   4   5        1.25        9.16      5.08 o 
   8   4   5        0.42        7.22      4.89 o 
  -9   5   5        8.22        7.47      6.90 o 
  -8   5   5       34.04       28.30      7.38 o 
  -7   5   5        0.80        1.54      0.43 o 
  -6   5   5        0.74        5.73      3.54 o 
  -5   5   5      118.26      135.52      6.92 o 
  -4   5   5       31.56       33.43      5.02 o 
  -3   5   5        2.08        3.06      3.06 o 
  -2   5   5       92.23      110.06      6.40 o 
  -1   5   5        3.95        1.28      3.08 o 
   0   5   5       11.81       10.82      2.98 o 
   1   5   5        0.61        5.46      2.87 o 
   2   5   5      102.53       95.15      5.88 o 
   3   5   5       58.39       69.22      5.92 o 
   4   5   5        6.38        6.02      3.97 o 
   5   5   5       81.15       94.19      8.06 o 
   6   5   5      201.72      183.18     12.42 o 
   7   5   5        0.01        1.10      5.60 o 
   8   5   5        9.22       15.64      6.46 o 
  -8   6   5       28.10       32.00      6.34 o 
  -7   6   5        2.44        0.00      4.85 o 
  -6   6   5        5.63        7.21      4.20 o 
  -5   6   5        0.34        1.05      3.80 o 
  -4   6   5       64.55       67.04      6.01 o 
  -3   6   5      133.04      134.40      7.64 o 
  -2   6   5       51.13       61.05      5.73 o 
  -1   6   5       22.05       18.07      4.18 o 
   0   6   5       95.28      106.11      7.69 o 
   1   6   5       63.42       56.74      4.83 o 
   2   6   5        0.47        0.83      2.83 o 
   3   6   5      259.34      269.46     10.42 o 
   4   6   5        6.14        0.78      4.80 o 
   5   6   5       98.06       93.63      8.71 o 
   6   6   5        1.06        2.56      5.30 o 
   7   6   5        0.12        5.65      6.27 o 
  -8   7   5       21.29       23.43      6.91 o 
  -7   7   5        8.02        9.35      5.12 o 
  -6   7   5       11.31        9.76      4.95 o 
  -5   7   5       42.08       49.76      6.67 o 
  -4   7   5       58.42       55.25      6.32 o 
  -3   7   5       19.88       21.57      5.12 o 
  -2   7   5       65.36       69.58      6.27 o 
  -1   7   5       36.44       30.99      4.83 o 
   0   7   5        7.91        3.10      2.42 o 
   1   7   5      108.95      103.25      7.22 o 
   2   7   5      771.31      741.15     17.77 o 
   3   7   5        2.19        8.09      3.75 o 
   4   7   5      126.58      139.06      9.60 o 
   5   7   5       29.65       19.74      6.73 o 
   6   7   5        9.74        2.14      6.06 o 
   7   7   5        2.03        3.46      5.87 o 
  -8   8   5        2.54       11.14      4.92 o 
  -7   8   5        9.22        1.90      5.32 o 
  -6   8   5        0.00        1.33      4.20 o 
  -5   8   5       58.86       56.95      6.67 o 
  -4   8   5        6.39        6.47      5.00 o 
  -3   8   5        0.58        2.66      3.99 o 
  -2   8   5       37.40       46.60      6.24 o 
  -1   8   5        6.10       14.14      3.74 o 
   0   8   5       19.13       16.23      3.43 o 
   1   8   5       19.86       26.44      4.19 o 
   2   8   5        1.27        0.69      4.26 o 
   3   8   5        0.25        4.02      4.02 o 
   4   8   5        0.91        0.45      5.26 o 
   5   8   5       70.66       79.93      8.58 o 
   6   8   5       56.77       56.69      8.95 o 
   7   8   5        0.95        1.19      5.59 o 
  -7   9   5        5.27        0.00      5.36 o 
  -6   9   5        0.11        6.06      6.06 o 
  -5   9   5        9.54        0.91      5.34 o 
  -4   9   5       23.37       21.73      5.33 o 
  -3   9   5       50.05       38.31      7.66 o 
  -2   9   5       19.63       20.33      5.43 o 
  -1   9   5       40.80       50.24      6.31 o 
   0   9   5        3.62        6.21      5.92 o 
   1   9   5       22.56       26.08      5.19 o 
   2   9   5        6.59       10.77      3.60 o 
   3   9   5       36.02       48.50      6.38 o 
   4   9   5        4.61        0.49      4.15 o 
   5   9   5       22.95       33.78      6.61 o 
   6   9   5        0.00        1.15      6.04 o 
  -7  10   5        0.02        0.99      4.94 o 
  -6  10   5       12.44       23.91      5.33 o 
  -5  10   5        0.09        4.92      5.73 o 
  -4  10   5       20.00       25.68      5.29 o 
  -3  10   5        0.29        1.88      4.82 o 
  -2  10   5        1.59        1.36      4.60 o 
  -1  10   5        3.61        4.36      5.46 o 
   0  10   5       11.56       11.83      3.96 o 
   1  10   5       12.31        5.77      5.06 o 
   2  10   5       15.30       22.14      4.87 o 
   3  10   5        9.26        8.87      4.29 o 
   4  10   5        0.59        0.95      3.82 o 
   5  10   5       14.97       12.90      6.04 o 
   6  10   5       11.77        2.88      6.17 o 
  -6  11   5        1.53        9.30      4.20 o 
  -5  11   5        3.05        6.29      6.29 o 
  -4  11   5        0.30        5.62      5.62 o 
  -3  11   5        8.33        1.51      6.06 o 
  -2  11   5       30.27       29.10      6.91 o 
  -1  11   5        0.34        5.21      4.30 o 
   0  11   5        2.07        0.03      3.32 o 
   1  11   5       40.05       34.09      6.42 o 
   2  11   5        6.58        4.03      5.10 o 
   3  11   5        0.79        3.29      3.85 o 
   4  11   5        0.01        5.08      4.57 o 
   5  11   5        4.72        6.13      6.13 o 
  -5  12   5        3.60        8.74      5.31 o 
  -4  12   5       33.40       16.06      7.54 o 
  -3  12   5        0.15        5.81      5.81 o 
  -2  12   5        6.98       14.27      5.07 o 
  -1  12   5       37.74       52.45      7.22 o 
   0  12   5       15.10       13.66      4.03 o 
   1  12   5       11.75       14.55      5.02 o 
   2  12   5        0.17        1.86      4.99 o 
   3  12   5        1.04        2.94      4.48 o 
   4  12   5        0.03        1.05      4.97 o 
  -4  13   5        0.86        8.55      5.34 o 
  -3  13   5       24.80       25.66      6.63 o 
  -2  13   5       19.39       13.84      6.21 o 
  -1  13   5        0.09        4.76      5.08 o 
   0  13   5       17.85       21.86      4.50 o 
   1  13   5       29.43       27.84      6.05 o 
   2  13   5        0.24        0.46      4.60 o 
   3  13   5        1.69        7.40      4.75 o 
  -2  14   5        4.91        0.00      5.53 o 
  -1  14   5        1.46        2.16      5.33 o 
   0  14   5        1.01        5.75      5.14 o 
   1  14   5        1.35        4.45      5.07 o 
  -9   0   6        6.79        3.68      6.61 o 
  -8   0   6        5.05       13.04      6.09 o 
  -7   0   6       71.18       61.36      7.58 o 
  -6   0   6        5.85        0.40      4.71 o 
  -5   0   6       15.57       20.34      3.69 o 
  -4   0   6      317.56      391.56     11.24 o 
  -3   0   6      379.65      379.50     10.51 o 
  -2   0   6      110.42       95.12      4.15 o 
  -1   0   6     1037.48     1054.87     15.02 o 
   0   0   6      310.27      358.64      6.67 o 
   1   0   6     1277.15     1307.41     15.93 o 
   2   0   6        3.54        9.52      2.19 o 
   3   0   6     1449.36     1407.18     19.60 o 
   4   0   6       71.85       82.54      6.56 o 
   5   0   6      938.24      827.42     20.32 o 
   6   0   6        0.06        5.62      5.62 o 
   7   0   6       31.01       30.17      6.52 o 
   8   0   6       83.87       78.81     11.91 o 
  -9   1   6        0.21        0.00      6.14 o 
  -8   1   6       36.87       46.09      7.34 o 
  -7   1   6       64.88       67.38      8.03 o 
  -6   1   6        9.75        6.33      3.63 o 
  -5   1   6       15.02       19.08      4.37 o 
  -4   1   6        1.59        3.50      3.50 o 
  -3   1   6       24.48       20.40      2.93 o 
  -2   1   6        4.41        8.25      2.12 o 
  -1   1   6       56.23       53.66      3.91 o 
   0   1   6        2.72        2.93      1.59 o 
   1   1   6      356.27      375.23      9.69 o 
   2   1   6      367.55      389.54     10.64 o 
   3   1   6      137.27      130.44      6.63 o 
   4   1   6      122.49      126.75      7.64 o 
   5   1   6      123.45      123.16      8.54 o 
   6   1   6       14.81       11.61      5.72 o 
   7   1   6        6.62        9.83      5.10 o 
   8   1   6       13.50        1.32      7.18 o 
  -9   2   6        5.40        4.54      1.23 o 
  -8   2   6        0.15        4.22      6.01 o 
  -7   2   6        1.50        0.89      5.90 o 
  -6   2   6       31.75       40.01      5.56 o 
  -5   2   6        4.08        5.40      3.03 o 
  -4   2   6      200.89      200.49      9.65 o 
  -3   2   6      113.29      108.70      7.21 o 
  -2   2   6      241.06      237.21      6.91 o 
  -1   2   6      177.40      204.99      8.16 o 
   0   2   6     1536.23     1586.42     88.28 o 
   1   2   6       49.33       57.66      4.55 o 
   2   2   6      252.39      237.82     10.36 o 
   3   2   6      269.71      257.63      9.85 o 
   4   2   6       60.08       63.90      6.18 o 
   5   2   6      626.82      598.70     17.37 o 
   6   2   6       19.87       28.85      6.55 o 
   7   2   6       50.84       47.03      7.73 o 
   8   2   6       52.75       63.78      8.86 o 
  -9   3   6        9.99        0.61      7.38 o 
  -8   3   6       17.64       15.16      7.21 o 
  -7   3   6       92.95       93.19      9.23 o 
  -6   3   6        5.10        6.64      3.98 o 
  -5   3   6       11.34       10.20      3.77 o 
  -4   3   6      168.53      176.67      8.17 o 
  -3   3   6       19.57       26.86      3.85 o 
  -2   3   6      133.32      120.68      7.77 o 
  -1   3   6      503.98      497.39     12.66 o 
   0   3   6        1.43       10.88      4.39 o 
   1   3   6      182.91      202.87      7.70 o 
   2   3   6       65.05       54.70      4.77 o 
   3   3   6        3.80        5.46      3.69 o 
   4   3   6        4.86        2.47      4.00 o 
   5   3   6      127.15      147.70      9.23 o 
   6   3   6        3.55        6.84      5.24 o 
   7   3   6       43.07       54.63      7.47 o 
   8   3   6        1.45        3.14      6.31 o 
  -9   4   6       24.64       19.01      7.01 o 
  -8   4   6        3.63        7.75      5.86 o 
  -7   4   6        0.56        0.00      4.77 o 
  -6   4   6       19.92       17.03      4.69 o 
  -5   4   6        5.96        1.98      4.08 o 
  -4   4   6       64.75       59.66      5.03 o 
  -3   4   6       39.23       45.99      4.74 o 
  -2   4   6       66.69       55.23      5.04 o 
  -1   4   6       21.61       33.27      4.20 o 
   0   4   6      295.43      238.22      6.53 o 
   1   4   6      189.93      168.89      7.46 o 
   2   4   6       21.01       29.96      4.06 o 
   3   4   6      190.18      178.97      9.42 o 
   4   4   6      156.18      157.92      9.42 o 
   5   4   6      169.01      191.63     11.11 o 
   6   4   6      103.14      100.76      9.34 o 
   7   4   6       11.36        9.67      6.05 o 
   8   4   6       36.37       25.47      8.60 o 
  -8   5   6        0.04        3.55      5.31 o 
  -7   5   6       11.91        9.43      4.74 o 
  -6   5   6        0.39        4.21      4.21 o 
  -5   5   6       43.07       51.32      5.55 o 
  -4   5   6      105.40       90.03      7.28 o 
  -3   5   6        0.63        0.63      2.60 o 
  -2   5   6       85.62       85.65      6.05 o 
  -1   5   6      538.47      577.81     14.21 o 
   0   5   6        0.21        0.14      2.01 o 
   1   5   6      305.79      321.71     11.02 o 
   2   5   6        1.91        0.59      3.48 o 
   3   5   6       19.09       20.37      4.55 o 
   4   5   6        9.40        5.91      4.37 o 
   5   5   6      118.55      129.04      9.85 o 
   6   5   6       52.98       42.64      7.92 o 
   7   5   6        0.58        5.21      5.73 o 
  -8   6   6        4.64        3.52      5.15 o 
  -7   6   6        0.66        5.51      5.51 o 
  -6   6   6        0.13        3.31      4.68 o 
  -5   6   6        8.45        4.15      4.15 o 
  -4   6   6        2.93        3.91      3.91 o 
  -3   6   6       76.31       77.43      6.36 o 
  -2   6   6       21.19       24.60      5.12 o 
  -1   6   6      199.47      197.42      9.29 o 
   0   6   6      152.09      150.32      7.19 o 
   1   6   6        6.59        6.88      3.14 o 
   2   6   6       19.94       18.78      4.64 o 
   3   6   6       55.49       56.38      5.76 o 
   4   6   6        2.11        4.65      5.06 o 
   5   6   6       48.92       46.77      6.40 o 
   6   6   6        9.88       16.23      7.01 o 
   7   6   6       15.33        7.64      6.13 o 
  -8   7   6        7.60        5.97      6.73 o 
  -7   7   6       35.43       47.95      6.25 o 
  -6   7   6        0.91        4.84      4.84 o 
  -5   7   6       65.90       66.00      6.99 o 
  -4   7   6       28.28       26.00      5.33 o 
  -3   7   6       31.87       29.29      5.68 o 
  -2   7   6      144.56      146.14      9.03 o 
  -1   7   6      152.74      160.41      8.49 o 
   0   7   6       20.96       18.40      3.20 o 
   1   7   6        1.57        2.75      3.76 o 
   2   7   6       54.75       67.28      5.98 o 
   3   7   6       46.92       52.42      6.41 o 
   4   7   6      154.31      159.83     10.18 o 
   5   7   6       14.38        7.12      6.82 o 
   6   7   6        9.71       10.08      6.16 o 
   7   7   6        1.26        2.41      5.20 o 
  -7   8   6        4.09        0.93      5.38 o 
  -6   8   6       27.59       14.99      6.12 o 
  -5   8   6        3.36        4.40      4.77 o 
  -4   8   6       95.26       79.95      7.94 o 
  -3   8   6        0.54        2.43      4.68 o 
  -2   8   6       20.08       28.61      5.87 o 
  -1   8   6        2.73        0.00      4.21 o 
   0   8   6       26.30       23.14      3.82 o 
   1   8   6        5.76        1.91      3.92 o 
   2   8   6       35.68       40.56      5.39 o 
   3   8   6       88.42       83.61      8.35 o 
   4   8   6       90.85      124.77      9.54 o 
   5   8   6       21.71       19.60      6.88 o 
   6   8   6       92.65       81.56      9.68 o 
  -7   9   6        3.18        3.36      5.56 o 
  -6   9   6        0.58        1.91      4.58 o 
  -5   9   6       33.91       32.82      6.39 o 
  -4   9   6       60.20       61.63      8.08 o 
  -3   9   6        4.57       11.64      4.43 o 
  -2   9   6       13.24       13.79      5.24 o 
  -1   9   6       31.89       37.84      6.53 o 
   0   9   6      158.63      152.31      6.95 o 
   1   9   6        2.24        4.49      3.60 o 
   2   9   6        4.65        4.57      4.53 o 
   3   9   6        8.78       10.33      4.86 o 
   4   9   6        4.76        0.00      5.02 o 
   5   9   6        0.12        2.22      5.18 o 
   6   9   6        0.34        4.12      6.28 o 
  -6  10   6        3.27        0.00      4.84 o 
  -5  10   6        0.02        5.20      5.20 o 
  -4  10   6        0.61        0.50      5.29 o 
  -3  10   6       11.80       14.09      6.14 o 
  -2  10   6        6.65       10.86      5.51 o 
  -1  10   6       45.92       26.48      6.31 o 
   0  10   6       92.78       94.88      6.38 o 
   1  10   6        3.07        5.25      4.55 o 
   2  10   6        1.68        3.58      4.43 o 
   3  10   6        8.72        0.47      5.26 o 
   4  10   6        2.44        0.53      4.58 o 
   5  10   6        6.72       15.68      4.89 o 
  -5  11   6        0.97        4.20      5.46 o 
  -4  11   6       12.30        5.30      6.83 o 
  -3  11   6       63.96       66.87      9.19 o 
  -2  11   6        4.13        4.09      5.24 o 
  -1  11   6       10.77       21.99      4.86 o 
   0  11   6       15.68        7.94      4.02 o 
   1  11   6       34.90       42.73      6.17 o 
   2  11   6       11.56       11.25      4.33 o 
   3  11   6       20.34       27.12      6.31 o 
   4  11   6        0.45        0.00      4.85 o 
  -4  12   6        1.01        2.21      5.37 o 
  -3  12   6       10.96       12.68      6.73 o 
  -2  12   6        2.71        4.28      5.79 o 
  -1  12   6       11.71       14.45      5.60 o 
   0  12   6       30.36       30.40      5.75 o 
   1  12   6        0.60        0.95      4.64 o 
   2  12   6        0.60        0.76      4.06 o 
   3  12   6        6.19        8.04      5.47 o 
  -3  13   6        1.68        0.58      6.35 o 
  -2  13   6        0.66        3.30      5.62 o 
  -1  13   6        2.23        5.85      4.10 o 
   0  13   6        0.00        0.48      3.60 o 
   1  13   6        0.23        0.52      5.19 o 
   2  13   6        1.75        1.48      5.22 o 
  -9   1   7        2.40        6.08      4.84 o 
  -8   1   7       16.57       15.24      6.64 o 
  -7   1   7        4.07        7.95      4.83 o 
  -6   1   7       20.53       17.19      5.46 o 
  -5   1   7        2.00        2.97      2.97 o 
  -4   1   7        0.00        0.36      3.07 o 
  -3   1   7        0.61        2.37      2.23 o 
  -2   1   7       19.75       18.67      2.22 o 
  -1   1   7        1.54        1.35      3.13 o 
   0   1   7      129.80      131.92      5.55 o 
   1   1   7      332.03      284.62      9.30 o 
   2   1   7       12.12       12.44      3.56 o 
   3   1   7       51.98       45.50      5.11 o 
   4   1   7       49.90       48.38      5.96 o 
   5   1   7       30.37       27.35      6.35 o 
   6   1   7       52.35       49.74      7.51 o 
   7   1   7       22.59       39.02      6.68 o 
  -9   2   7        1.72       12.49      5.14 o 
  -8   2   7       17.16       20.86      6.05 o 
  -7   2   7       18.59       18.50      5.68 o 
  -6   2   7       10.20        6.98      3.91 o 
  -5   2   7        4.33        5.84      3.52 o 
  -4   2   7        8.26        9.96      3.69 o 
  -3   2   7       16.80       22.13      3.53 o 
  -2   2   7        0.49        0.29      2.79 o 
  -1   2   7      190.54      208.67      9.25 o 
   0   2   7       96.94       88.51      7.95 o 
   1   2   7        0.21        0.81      3.05 o 
   2   2   7       77.55       69.84      5.67 o 
   3   2   7      104.88      112.03      7.68 o 
   4   2   7      733.60      738.42     18.33 o 
   5   2   7       20.79       18.60      5.52 o 
   6   2   7       69.58       73.99      7.97 o 
   7   2   7       25.84       19.86      7.44 o 
  -9   3   7        0.33        7.27      7.27 o 
  -8   3   7        4.24        3.68      5.19 o 
  -7   3   7        5.95       10.46      4.69 o 
  -6   3   7       49.86       49.21      5.15 o 
  -5   3   7       23.31       18.29      5.27 o 
  -4   3   7      172.71      144.40      7.48 o 
  -3   3   7        2.86        0.61      3.18 o 
  -2   3   7      156.77      158.97      7.18 o 
  -1   3   7      220.86      204.84      8.94 o 
   0   3   7      160.53      157.86      9.74 o 
   1   3   7       20.40       29.57      3.68 o 
   2   3   7        0.23        0.61      2.94 o 
   3   3   7       12.16       11.01      3.72 o 
   4   3   7       25.58       24.87      6.07 o 
   5   3   7       71.21       61.42      7.99 o 
   6   3   7       14.83       21.47      6.01 o 
   7   3   7       56.00       37.96      8.04 o 
  -8   4   7       12.77       13.93      5.86 o 
  -7   4   7       28.78       24.98      6.50 o 
  -6   4   7        3.37        2.75      4.32 o 
  -5   4   7       23.50       22.38      5.19 o 
  -4   4   7       23.68       18.67      3.98 o 
  -3   4   7       80.40       66.06      5.82 o 
  -2   4   7        0.50        4.32      2.91 o 
  -1   4   7       13.72       10.10      3.97 o 
   0   4   7       64.22       64.46      4.11 o 
   1   4   7        6.45        0.61      3.20 o 
   2   4   7        0.04        1.94      2.82 o 
   3   4   7      411.84      435.91     14.33 o 
   4   4   7      322.89      326.04     13.63 o 
   5   4   7       33.29       19.44      6.87 o 
   6   4   7        0.08        4.80      4.98 o 
   7   4   7        1.07        6.75      6.75 o 
  -8   5   7        4.36        1.53      5.03 o 
  -7   5   7       11.88        4.10      5.29 o 
  -6   5   7        0.03        0.80      3.78 o 
  -5   5   7        3.42        3.36      4.03 o 
  -4   5   7        1.01        5.35      3.65 o 
  -3   5   7        9.34        6.89      4.08 o 
  -2   5   7       33.65       26.49      4.58 o 
  -1   5   7       18.40       27.51      4.91 o 
   0   5   7        5.81       10.88      2.69 o 
   1   5   7       21.69       21.38      4.29 o 
   2   5   7        9.67        9.92      4.44 o 
   3   5   7      136.34      158.48      9.21 o 
   4   5   7       28.94       29.52      6.33 o 
   5   5   7       67.60       68.54      8.15 o 
   6   5   7        2.81       12.70      5.36 o 
   7   5   7        2.52        5.98      5.43 o 
  -8   6   7        2.79        3.50      4.90 o 
  -7   6   7        2.75        2.32      4.35 o 
  -6   6   7        0.02        2.14      4.98 o 
  -5   6   7      141.02      125.97      8.78 o 
  -4   6   7       40.39       31.50      5.81 o 
  -3   6   7       85.03       85.93      7.34 o 
  -2   6   7       15.92       11.73      5.25 o 
  -1   6   7       54.86       59.44      6.88 o 
   0   6   7       53.49       41.71      3.91 o 
   1   6   7      119.31      106.91      7.96 o 
   2   6   7      175.61      162.48      9.63 o 
   3   6   7       52.54       63.34      7.01 o 
   4   6   7        5.06        5.10      5.21 o 
   5   6   7       36.73       42.62      7.60 o 
   6   6   7       14.37       16.50      6.35 o 
   7   6   7        7.85       15.11      5.95 o 
  -8   7   7        1.80        2.45      5.53 o 
  -7   7   7        0.30        6.52      3.82 o 
  -6   7   7       31.55       31.26      6.10 o 
  -5   7   7       32.11       26.01      5.91 o 
  -4   7   7       19.10       20.68      4.99 o 
  -3   7   7       11.74       17.13      4.59 o 
  -2   7   7       62.43       53.79      6.27 o 
  -1   7   7       10.12       15.56      4.63 o 
   0   7   7       61.14       59.96      4.85 o 
   1   7   7       73.32       67.19      7.50 o 
   2   7   7      259.16      261.02     12.04 o 
   3   7   7       78.48       88.58      8.04 o 
   4   7   7      112.44      115.10     10.16 o 
   5   7   7       48.48       54.18      7.81 o 
   6   7   7        0.00        0.57      5.56 o 
  -7   8   7        1.72        2.37      4.73 o 
  -6   8   7       38.38       33.12      6.08 o 
  -5   8   7       30.67       35.75      6.30 o 
  -4   8   7       26.31       27.08      5.49 o 
  -3   8   7        1.26        0.47      4.89 o 
  -2   8   7       95.08       83.94      8.41 o 
  -1   8   7        8.44       10.91      5.19 o 
   0   8   7        8.91        9.04      2.71 o 
   1   8   7       34.19       37.22      5.79 o 
   2   8   7        3.76       12.29      3.60 o 
   3   8   7       53.41       59.36      7.54 o 
   4   8   7       11.32        3.59      6.62 o 
   5   8   7        0.05        3.94      4.90 o 
   6   8   7        5.25        0.61      6.71 o 
  -7   9   7        3.15        4.71      4.88 o 
  -6   9   7        4.90        8.13      4.33 o 
  -5   9   7       26.54       28.70      6.52 o 
  -4   9   7        0.51        5.22      5.40 o 
  -3   9   7       14.22       15.45      5.57 o 
  -2   9   7        4.06       11.88      4.91 o 
  -1   9   7       20.99       15.30      5.92 o 
   0   9   7        1.37        2.38      3.62 o 
   1   9   7        2.81        7.51      4.18 o 
   2   9   7        6.75        6.80      5.22 o 
   3   9   7        3.26        0.00      5.18 o 
   4   9   7        0.92        8.46      4.64 o 
   5   9   7        0.23        5.72      6.04 o 
  -6  10   7        0.58        2.44      4.29 o 
  -5  10   7        1.68        4.51      4.66 o 
  -4  10   7        0.15        0.49      4.60 o 
  -3  10   7        0.00        1.02      5.16 o 
  -2  10   7        1.31        9.79      4.21 o 
  -1  10   7        2.98        0.97      5.56 o 
   0  10   7       40.72       35.45      4.74 o 
   1  10   7       18.38       15.86      5.78 o 
   2  10   7        2.14        0.00      4.64 o 
   3  10   7        3.63        4.00      5.42 o 
   4  10   7        0.02        1.64      5.07 o 
   5  10   7        3.18        1.14      5.19 o 
  -5  11   7        0.03        0.53      5.40 o 
  -4  11   7        1.65        5.74      5.74 o 
  -3  11   7        0.23        1.05      4.81 o 
  -2  11   7        5.32       14.06      5.32 o 
  -1  11   7       20.43       19.73      6.97 o 
   0  11   7        1.45        4.01      4.01 o 
   1  11   7        4.07        1.95      5.01 o 
   2  11   7        3.74        3.42      5.49 o 
   3  11   7        2.91        2.04      4.98 o 
   4  11   7        1.01        4.37      5.05 o 
  -4  12   7        6.50        8.21      6.06 o 
  -3  12   7       12.49       17.63      6.65 o 
  -2  12   7        0.00        5.40      5.08 o 
  -1  12   7       13.10       13.13      5.15 o 
   0  12   7       26.69       22.62     11.98 o 
   1  12   7        0.11        4.96      4.19 o 
   2  12   7        2.26        4.49      5.00 o 
   3  12   7        5.58       13.95      4.45 o 
  -2  13   7        8.15       10.43      5.59 o 
  -1  13   7        0.11        0.54      4.74 o 
   0  13   7        3.65        7.39      3.95 o 
   1  13   7        1.38        1.97      4.36 o 
  -8   0   8        0.15       13.53      5.50 o 
  -7   0   8       10.13        9.98      6.03 o 
  -6   0   8      117.20      136.60      8.11 o 
  -5   0   8        4.32        5.59      4.05 o 
  -4   0   8      231.80      258.11      9.42 o 
  -3   0   8      339.83      320.08     11.33 o 
  -2   0   8      610.10      556.35     14.34 o 
  -1   0   8       76.09       89.00      7.62 o 
   0   0   8       19.63       18.11      3.53 o 
   1   0   8      338.89      373.11     11.43 o 
   2   0   8      174.38      179.49      8.79 o 
   3   0   8       24.66       28.77      4.62 o 
   4   0   8      119.58      116.17     11.99 o 
   5   0   8       11.30        2.04      5.87 o 
   6   0   8       20.90       25.65      6.72 o 
   7   0   8        3.17        0.65      6.49 o 
  -8   1   8        7.36        4.41      6.36 o 
  -7   1   8       11.68       12.13      5.85 o 
  -6   1   8        7.40        4.59      4.86 o 
  -5   1   8       15.73       18.15      3.84 o 
  -4   1   8       37.43       45.44      5.31 o 
  -3   1   8      213.92      227.66      9.03 o 
  -2   1   8       40.37       36.52      4.11 o 
  -1   1   8      264.40      309.31     12.15 o 
   0   1   8      152.14      141.00      7.94 o 
   1   1   8      120.02      128.37      7.16 o 
   2   1   8      201.64      209.05      9.35 o 
   3   1   8        7.31        7.35      3.56 o 
   4   1   8      582.55      624.08     17.78 o 
   5   1   8       53.30       37.00      7.95 o 
   6   1   8       20.51       19.38      6.34 o 
   7   1   8       41.65       44.41      8.82 o 
  -8   2   8        7.97        0.54      5.46 o 
  -7   2   8        5.34        3.82      5.27 o 
  -6   2   8        0.34        1.20      3.91 o 
  -5   2   8        5.54        7.65      4.06 o 
  -4   2   8       20.22       21.99      4.10 o 
  -3   2   8      142.29      152.81      8.15 o 
  -2   2   8       76.41       93.17      7.13 o 
  -1   2   8      220.38      198.01      9.29 o 
   0   2   8       34.68       37.65      3.09 o 
   1   2   8      264.01      233.58      9.79 o 
   2   2   8      123.63      127.59      7.72 o 
   3   2   8       50.94       47.29      6.72 o 
   4   2   8      646.46      707.80     18.72 o 
   5   2   8        1.40        3.90      4.83 o 
   6   2   8       92.98       67.02      9.46 o 
   7   2   8        0.51        6.11      6.11 o 
  -8   3   8        0.85        3.69      6.33 o 
  -7   3   8       36.61       43.87      6.73 o 
  -6   3   8        0.27        0.81      4.06 o 
  -5   3   8      124.41      111.43      7.98 o 
  -4   3   8        0.18        3.63      3.22 o 
  -3   3   8        5.40        5.69      4.11 o 
  -2   3   8       85.08       74.38      7.09 o 
  -1   3   8       15.72       14.99      4.20 o 
   0   3   8        5.01        3.53      2.35 o 
   1   3   8        0.35        1.63      3.20 o 
   2   3   8      209.46      255.82     10.87 o 
   3   3   8       49.61       46.76      6.70 o 
   4   3   8      195.81      194.72     11.31 o 
   5   3   8       53.68       50.38      9.37 o 
   6   3   8       17.21       15.61      6.76 o 
   7   3   8       48.29       41.34      8.96 o 
  -8   4   8        5.56       12.36      6.03 o 
  -7   4   8        4.07        3.69      4.69 o 
  -6   4   8        0.53        1.25      4.10 o 
  -5   4   8       44.21       37.67      5.92 o 
  -4   4   8       76.36       70.35      8.07 o 
  -3   4   8        5.30       13.80      4.66 o 
  -2   4   8      225.21      248.09     10.83 o 
  -1   4   8      135.25      143.11      8.41 o 
   0   4   8       64.33       55.60      4.44 o 
   1   4   8       74.24       74.51      6.30 o 
   2   4   8      171.11      161.72      9.21 o 
   3   4   8       23.78       24.30      4.83 o 
   4   4   8      195.54      190.67     11.19 o 
   5   4   8        0.71        2.57      5.61 o 
   6   4   8       33.70       38.99      6.27 o 
   7   4   8        4.33        9.79      6.14 o 
  -8   5   8        1.08        7.53      5.15 o 
  -7   5   8        2.06        4.14      5.10 o 
  -6   5   8        4.35        3.40      4.58 o 
  -5   5   8        0.67        3.96      3.96 o 
  -4   5   8        1.74        7.00      3.96 o 
  -3   5   8        0.66        1.51      4.24 o 
  -2   5   8       35.38       31.94      6.28 o 
  -1   5   8      166.22      165.21      9.46 o 
   0   5   8       18.43       15.38      3.28 o 
   1   5   8      294.15      260.89     11.73 o 
   2   5   8      224.43      207.59     11.14 o 
   3   5   8        3.11        4.33      4.21 o 
   4   5   8        0.62        2.89      5.02 o 
   5   5   8        2.34        3.75      5.10 o 
   6   5   8        0.31        4.95      4.95 o 
  -8   6   8        5.62        5.10      5.10 o 
  -7   6   8        3.07        3.25      4.90 o 
  -6   6   8        0.05        4.38      4.24 o 
  -5   6   8        2.52        9.74      4.14 o 
  -4   6   8        6.52       10.79      4.49 o 
  -3   6   8        5.83        4.83      4.32 o 
  -2   6   8      353.61      329.37     13.39 o 
  -1   6   8      527.75      533.46     16.66 o 
   0   6   8      148.23      132.23      8.02 o 
   1   6   8       79.38       71.08      7.23 o 
   2   6   8      345.16      343.03     13.83 o 
   3   6   8       65.53       66.58      7.16 o 
   4   6   8       28.09       32.38      6.13 o 
   5   6   8        1.84        7.76      5.83 o 
   6   6   8        6.22        6.50      6.78 o 
  -7   7   8        1.13        6.96      4.35 o 
  -6   7   8        8.07       13.12      4.91 o 
  -5   7   8        4.23        4.48      3.70 o 
  -4   7   8       22.20       25.07      5.00 o 
  -3   7   8        2.91        9.43      4.29 o 
  -2   7   8        1.29        6.75      5.04 o 
  -1   7   8       14.69       17.57      5.66 o 
   0   7   8        0.95        1.64      7.57 o 
   1   7   8        0.19        3.43      3.95 o 
   2   7   8      163.72      132.03     10.46 o 
   3   7   8       27.32       27.78      6.91 o 
   4   7   8        5.15        1.57      5.07 o 
   5   7   8       39.00       47.50      8.50 o 
   6   7   8        2.16       12.03      5.42 o 
  -7   8   8        0.12        4.85      4.85 o 
  -6   8   8        3.67        8.81      5.24 o 
  -5   8   8       11.26        0.46      5.53 o 
  -4   8   8        1.00        0.92      4.79 o 
  -3   8   8       17.77       25.21      6.59 o 
  -2   8   8        1.38        0.93      4.60 o 
  -1   8   8      330.49      373.94     15.60 o 
   0   8   8      124.86      115.55      7.23 o 
   1   8   8       65.77       78.26      7.71 o 
   2   8   8        5.05        1.40      5.65 o 
   3   8   8       73.56       63.99      8.46 o 
   4   8   8       36.63       29.46      6.82 o 
   5   8   8        3.44        5.24      4.85 o 
  -6   9   8        0.14        3.30      5.32 o 
  -5   9   8        7.84       13.61      5.29 o 
  -4   9   8        0.40        3.42      5.24 o 
  -3   9   8       37.53       41.43      7.01 o 
  -2   9   8       14.56       17.36      5.17 o 
  -1   9   8      125.86      119.21      9.63 o 
   0   9   8        2.25        2.09      3.73 o 
   1   9   8        3.86        0.94      5.72 o 
   2   9   8       25.10       28.19      6.04 o 
   3   9   8        1.23        5.50      5.50 o 
   4   9   8        0.09        3.32      6.11 o 
   5   9   8        6.52        0.59      6.12 o 
  -5  10   8        4.89        2.53      5.26 o 
  -4  10   8       12.99        9.27      5.79 o 
  -3  10   8        0.03        2.03      4.82 o 
  -2  10   8        0.75        4.98      4.98 o 
  -1  10   8       21.29       23.41      4.64 o 
   0  10   8        2.05        1.02      4.69 o 
   1  10   8        4.71        0.48      4.69 o 
   2  10   8       15.08       14.56      5.89 o 
   3  10   8        0.66        4.72      4.72 o 
   4  10   8        7.28       15.72      5.62 o 
  -4  11   8        0.17        1.04      5.25 o 
  -3  11   8        0.01        5.90      4.69 o 
  -2  11   8        3.12        0.54      5.54 o 
  -1  11   8        0.01        2.08      4.70 o 
   0  11   8       28.44       24.91      5.04 o 
   1  11   8        8.61       12.08      5.54 o 
   2  11   8        0.01        4.57      4.57 o 
   3  11   8        0.81        9.02      4.85 o 
  -3  12   8        0.28        8.71      5.13 o 
  -2  12   8        1.14        1.06      5.28 o 
  -1  12   8        0.66        5.26      4.20 o 
   0  12   8        2.79        5.43      7.19 o 
   1  12   8        0.26        6.59      4.49 o 
  -8   1   9        1.49        6.67      4.91 o 
  -7   1   9        3.20        2.48      5.50 o 
  -6   1   9        2.62        3.98      4.61 o 
  -5   1   9        0.66        4.22      3.75 o 
  -4   1   9        7.68        4.99      1.43 o 
  -3   1   9       19.56       25.16      4.32 o 
  -2   1   9       47.95       48.58      5.07 o 
  -1   1   9       31.37       32.95      6.59 o 
   0   1   9      157.71      139.66      5.64 o 
   1   1   9       38.14       38.74      5.26 o 
   2   1   9       83.19       96.51      7.25 o 
   3   1   9      172.94      202.42     10.40 o 
   4   1   9       91.01       88.01      8.30 o 
   5   1   9       18.99       10.05      6.87 o 
   6   1   9        0.28        2.42      5.33 o 
  -8   2   9        4.61        7.06      4.83 o 
  -7   2   9       18.27       20.44      5.97 o 
  -6   2   9        1.69        7.69      3.92 o 
  -5   2   9        0.00        0.74      3.81 o 
  -4   2   9        3.65        3.71      3.18 o 
  -3   2   9        2.76        3.96      3.92 o 
  -2   2   9       17.78       25.77      5.09 o 
  -1   2   9        5.64        5.57      4.57 o 
   0   2   9       11.13        7.27      3.14 o 
   1   2   9       48.30       62.25      5.92 o 
   2   2   9       36.59       38.19      5.04 o 
   3   2   9      208.39      219.64     11.33 o 
   4   2   9        0.76        1.87      4.80 o 
   5   2   9       19.53       19.30      6.69 o 
   6   2   9        3.23        1.81      5.86 o 
  -8   3   9        2.45        6.30      4.29 o 
  -7   3   9        5.73        8.57      4.83 o 
  -6   3   9        0.02        3.81      4.94 o 
  -5   3   9        1.67        0.00      4.30 o 
  -4   3   9       12.68       10.73      2.01 o 
  -3   3   9       43.80       32.98      5.49 o 
  -2   3   9       95.04       72.94      7.37 o 
  -1   3   9      107.40      107.55      8.36 o 
   0   3   9        1.63        4.30      3.76 o 
   1   3   9        0.20        1.15      3.23 o 
   2   3   9       92.25      106.24      8.38 o 
   3   3   9      243.37      227.74     13.10 o 
   4   3   9       58.32       46.69      7.85 o 
   5   3   9       17.90       13.20      7.20 o 
   6   3   9       10.50        0.57      5.60 o 
  -8   4   9        3.07        3.08      4.34 o 
  -7   4   9        5.04        8.95      5.56 o 
  -6   4   9        1.50        4.76      4.76 o 
  -5   4   9        6.66        6.89      4.93 o 
  -4   4   9        7.96        6.40      5.43 o 
  -3   4   9      220.58      234.51     11.56 o 
  -2   4   9       32.12       37.67      6.26 o 
  -1   4   9       27.44       38.51      6.02 o 
   0   4   9        1.37        2.10      4.37 o 
   1   4   9       18.75       17.82      4.78 o 
   2   4   9       11.06       13.49      4.90 o 
   3   4   9       18.70       32.56      5.57 o 
   4   4   9        0.20        0.99      5.42 o 
   5   4   9        4.93       10.87      5.84 o 
   6   4   9        0.40        7.65      5.43 o 
  -7   5   9        0.82        6.99      4.37 o 
  -6   5   9        1.17        3.49      4.37 o 
  -5   5   9       10.96       13.66      4.94 o 
  -4   5   9       33.93       26.87      5.76 o 
  -3   5   9       34.15       44.31      5.83 o 
  -2   5   9        1.16        7.36      4.59 o 
  -1   5   9       17.88       27.58      6.03 o 
   0   5   9       23.46       17.90      3.87 o 
   1   5   9        0.15        1.24      4.65 o 
   2   5   9       79.99       94.95      8.52 o 
   3   5   9      162.13      202.53     11.80 o 
   4   5   9        4.81        9.38      5.10 o 
   5   5   9       18.29        8.46      6.05 o 
   6   5   9       18.24       15.46      6.86 o 
  -7   6   9       17.18       21.12      4.70 o 
  -6   6   9        9.22       16.23      4.94 o 
  -5   6   9        1.22        8.50      4.53 o 
  -4   6   9        0.78        8.95      4.40 o 
  -3   6   9        0.15        4.74      4.74 o 
  -2   6   9        0.04        5.56      5.56 o 
  -1   6   9        0.26        2.68      4.81 o 
   0   6   9       24.72       32.18      4.49 o 
   1   6   9        0.07        5.33      5.33 o 
   2   6   9       59.48       66.74      8.59 o 
   3   6   9        4.51        5.04      5.69 o 
   4   6   9        9.32       12.48      5.61 o 
   5   6   9        7.07       12.17      5.95 o 
  -7   7   9        1.48        5.22      5.22 o 
  -6   7   9       13.83        8.28      4.89 o 
  -5   7   9        0.78        4.66      4.51 o 
  -4   7   9       14.10       18.13      4.75 o 
  -3   7   9       16.85       17.38      6.29 o 
  -2   7   9       58.59       65.09      7.31 o 
  -1   7   9       10.76       10.82      6.20 o 
   0   7   9        2.75       10.45      3.53 o 
   1   7   9        2.30        0.00      5.68 o 
   2   7   9       16.57       12.60      5.85 o 
   3   7   9        5.81        6.28      6.28 o 
   4   7   9        0.05        0.00      5.16 o 
   5   7   9        6.15        0.00      6.16 o 
  -6   8   9        9.76       14.45      5.38 o 
  -5   8   9       14.91       12.88      4.73 o 
  -4   8   9       12.99       17.41      5.81 o 
  -3   8   9       23.79       21.60      6.08 o 
  -2   8   9        0.14        9.14      4.73 o 
  -1   8   9       14.68       14.65      5.48 o 
   0   8   9       11.22       13.91      4.15 o 
   1   8   9       18.50       13.29      5.19 o 
   2   8   9       26.46       19.68      6.83 o 
   3   8   9        4.08        1.06      5.77 o 
   4   8   9        6.35       10.32      5.93 o 
  -5   9   9        0.06        1.97      5.03 o 
  -4   9   9        1.91        4.52      4.81 o 
  -3   9   9        0.26        3.51      4.80 o 
  -2   9   9       29.29       28.63      6.35 o 
  -1   9   9       17.78       19.19      5.84 o 
   0   9   9        5.23       13.11      8.82 o 
   1   9   9        6.55        1.04      5.20 o 
   2   9   9       43.10       33.65      6.83 o 
   3   9   9       14.87        8.72      7.44 o 
   4   9   9        0.10        6.07      6.07 o 
  -5  10   9        2.30        4.98      5.33 o 
  -4  10   9        0.38        4.14      5.47 o 
  -3  10   9        0.02        6.26      4.95 o 
  -2  10   9       14.24       10.40      5.74 o 
  -1  10   9       16.93       20.72      6.69 o 
   0  10   9        0.85        3.60      4.09 o 
   1  10   9        2.90       10.32      5.08 o 
   2  10   9       16.99       18.36      6.30 o 
   3  10   9        0.30        4.93      4.72 o 
  -3  11   9        0.15        1.58      4.80 o 
  -2  11   9        5.20        4.27      5.29 o 
  -1  11   9       13.75       22.57      5.17 o 
   0  11   9        0.00        3.70      3.70 o 
   1  11   9        2.31        1.54      4.82 o 
   2  11   9       35.01       38.62      6.98 o 
  -8   0  10       29.17       16.00      7.74 o 
  -7   0  10       10.90        1.61      6.92 o 
  -6   0  10       11.45       18.30      4.91 o 
  -5   0  10        4.81        3.93      4.95 o 
  -4   0  10       27.49       39.81      6.45 o 
  -3   0  10      159.57      166.17     10.36 o 
  -2   0  10      177.08      196.63     10.54 o 
  -1   0  10       21.95       20.80      5.73 o 
   0   0  10       64.67       66.55      4.92 o 
   1   0  10      207.65      224.57     10.23 o 
   2   0  10      151.65      140.17      9.18 o 
   3   0  10        0.40        0.90      4.36 o 
   4   0  10        9.35       10.96      5.62 o 
   5   0  10        3.78        0.61      6.98 o 
   6   0  10        0.45        1.36      5.64 o 
  -8   1  10        0.30        6.08      5.38 o 
  -7   1  10       12.48       16.35      5.37 o 
  -6   1  10        4.84        4.17      4.73 o 
  -5   1  10       10.24        7.40      4.63 o 
  -4   1  10      105.73      119.56      8.35 o 
  -3   1  10      392.69      373.68     13.17 o 
  -2   1  10        3.58        4.26      3.43 o 
  -1   1  10        1.03        4.48      4.48 o 
   0   1  10        1.80        4.00      2.98 o 
   1   1  10       86.49       86.27      6.66 o 
   2   1  10        0.22        2.73      3.72 o 
   3   1  10      118.20       96.68      9.11 o 
   4   1  10        0.19        7.93      3.77 o 
   5   1  10        0.63        0.80      4.86 o 
   6   1  10        4.23        9.50      5.48 o 
  -8   2  10       11.31        9.66      6.72 o 
  -7   2  10        9.71        4.94      5.24 o 
  -6   2  10        6.28       11.62      5.17 o 
  -5   2  10        1.27        4.02      4.56 o 
  -4   2  10        2.85        7.03      4.55 o 
  -3   2  10        5.88       10.12      4.44 o 
  -2   2  10       24.25       25.58      6.36 o 
  -1   2  10      107.03      133.95      9.80 o 
   0   2  10        9.26        5.19      2.98 o 
   1   2  10       39.75       40.59      7.14 o 
   2   2  10       48.99       38.64      6.26 o 
   3   2  10       36.69       50.67      7.03 o 
   4   2  10       39.86       39.69      7.81 o 
   5   2  10        1.82        5.54      5.54 o 
   6   2  10       33.07       26.22      8.45 o 
  -7   3  10        0.87        7.72      4.21 o 
  -6   3  10        0.52        0.91      4.49 o 
  -5   3  10       22.68       21.73      5.78 o 
  -4   3  10      153.57      158.15     10.21 o 
  -3   3  10        1.44        5.50      5.50 o 
  -2   3  10      302.98      292.00     12.99 o 
  -1   3  10        2.36        9.42      5.45 o 
   0   3  10      248.82      227.00      8.30 o 
   1   3  10       27.52       19.70      5.32 o 
   2   3  10       76.58       57.64      7.83 o 
   3   3  10      162.63      179.50     11.14 o 
   4   3  10       23.48       28.61      6.43 o 
   5   3  10       34.87       33.27      7.55 o 
  -7   4  10        7.53        9.93      5.98 o 
  -6   4  10       11.61        6.71      4.68 o 
  -5   4  10       24.90       31.47      5.10 o 
  -4   4  10       76.03       69.92      7.90 o 
  -3   4  10       57.85       73.25      8.12 o 
  -2   4  10      231.04      227.85     12.25 o 
  -1   4  10      163.70      154.34     11.09 o 
   0   4  10      143.26      152.33      7.55 o 
   1   4  10      150.86      136.66     10.29 o 
   2   4  10        0.03        3.28      4.75 o 
   3   4  10        3.39        3.02      5.63 o 
   4   4  10       17.49       18.63      6.86 o 
   5   4  10        8.42       16.98      6.19 o 
  -7   5  10        0.00        9.30      4.16 o 
  -6   5  10        4.57        5.76      5.76 o 
  -5   5  10        0.74        8.15      4.69 o 
  -4   5  10       43.80       52.23      6.76 o 
  -3   5  10       40.04       37.29      6.71 o 
  -2   5  10      440.91      419.36     15.62 o 
  -1   5  10       43.74       58.15      7.54 o 
   0   5  10      253.84      230.80      9.22 o 
   1   5  10      237.64      257.81     13.71 o 
   2   5  10      113.47      126.32      9.35 o 
   3   5  10      138.44      154.38     11.62 o 
   4   5  10       15.77       19.36      5.41 o 
   5   5  10        2.22       16.82      5.83 o 
  -6   6  10        0.00        3.69      4.00 o 
  -5   6  10        9.15        4.65      5.05 o 
  -4   6  10        1.70        1.40      5.29 o 
  -3   6  10       23.68       24.81      5.93 o 
  -2   6  10       12.04       15.87      5.08 o 
  -1   6  10       12.78       18.49      6.24 o 
   0   6  10      109.83      108.00      6.88 o 
   1   6  10      124.38      122.95      9.79 o 
   2   6  10        7.86       14.32      5.42 o 
   3   6  10       13.75        7.07      6.37 o 
   4   6  10        7.54        6.91      6.45 o 
   5   6  10        2.28        1.18      5.59 o 
  -6   7  10        0.80        2.30      4.38 o 
  -5   7  10        0.76        3.80      4.77 o 
  -4   7  10        0.18        3.87      4.96 o 
  -3   7  10       11.43        7.68      6.32 o 
  -2   7  10       84.43       80.54      8.38 o 
  -1   7  10        5.98        6.44      1.83 o 
   0   7  10        0.75        1.35      3.49 o 
   1   7  10       51.68       39.59      7.45 o 
   2   7  10       24.50       19.49      6.21 o 
   3   7  10       49.71       48.45      8.26 o 
   4   7  10       25.36       22.81      7.23 o 
  -5   8  10        2.34        3.88      5.09 o 
  -4   8  10        6.83        1.96      5.60 o 
  -3   8  10        1.69        2.49      5.92 o 
  -2   8  10        2.10        0.50      5.74 o 
  -1   8  10       25.88        8.77      6.83 o 
   0   8  10        0.15        1.85      3.70 o 
   1   8  10        0.12        2.08      4.43 o 
   2   8  10       13.51       16.17      6.05 o 
   3   8  10       33.61       27.12      7.08 o 
   4   8  10       26.42       41.32      7.16 o 
  -5   9  10        0.02        2.41      4.75 o 
  -4   9  10        3.51        7.57      5.16 o 
  -3   9  10        0.07        5.63      4.80 o 
  -2   9  10       10.19        4.14      6.26 o 
  -1   9  10        9.41        5.22      5.11 o 
   0   9  10        1.07        3.87      3.48 o 
   1   9  10       29.11       37.76      7.13 o 
   2   9  10       15.18       25.00      5.27 o 
   3   9  10       25.96       39.58      7.16 o 
  -4  10  10        1.23        4.56      5.08 o 
  -3  10  10        0.04        4.19      4.49 o 
  -2  10  10        2.46        5.44      5.44 o 
  -1  10  10        0.11        5.21      5.21 o 
   0  10  10        9.30       15.61      4.01 o 
   1  10  10        0.73        7.44      4.17 o 
   2  10  10        0.09        7.53      5.15 o 
  -1  11  10        3.86        4.20      5.95 o 
   0  11  10        0.73        4.65      5.17 o 
  -7   1  11        0.30        6.11      6.11 o 
  -6   1  11        2.35        7.60      3.98 o 
  -5   1  11        1.66        1.26      0.32 o 
  -4   1  11        2.63        2.78      4.17 o 
  -3   1  11        3.13        3.72      4.39 o 
  -2   1  11       12.86        9.45      4.49 o 
  -1   1  11       25.74       16.94      4.96 o 
   0   1  11        0.15        0.23      4.39 o 
   1   1  11        0.24        8.35      3.97 o 
   2   1  11       72.32       72.09      7.19 o 
   3   1  11        5.55       14.75      5.26 o 
   4   1  11        9.52        2.67      5.78 o 
   5   1  11        2.75        4.16      4.38 o 
  -7   2  11        9.34       14.41      5.00 o 
  -6   2  11        3.17        9.19      4.82 o 
  -5   2  11       24.69       25.31      5.47 o 
  -4   2  11       34.29       23.13      6.83 o 
  -3   2  11       67.59       66.01      7.28 o 
  -2   2  11       18.57       14.77      7.37 o 
  -1   2  11        2.28        6.02      6.02 o 
   0   2  11        1.08        2.89      2.71 o 
   1   2  11        0.17        5.72      4.45 o 
   2   2  11       12.79        8.11      5.07 o 
   3   2  11        7.80        8.18      5.09 o 
   4   2  11        3.32        7.88      5.22 o 
   5   2  11        0.00        0.66      4.56 o 
  -7   3  11        1.02        5.09      5.09 o 
  -6   3  11        4.76        1.82      5.00 o 
  -5   3  11        3.33        9.07      4.42 o 
  -4   3  11       58.93       62.14      7.20 o 
  -3   3  11        0.50        4.37      5.44 o 
  -2   3  11       47.53       45.56      7.40 o 
  -1   3  11        3.17        1.15      5.84 o 
   0   3  11        3.85        8.08      3.48 o 
   1   3  11       86.69       93.81      8.77 o 
   2   3  11       10.99        6.81      5.12 o 
   3   3  11        0.07        5.63      5.63 o 
   4   3  11        2.91        2.66      5.81 o 
   5   3  11        9.14       14.77      5.28 o 
  -7   4  11        0.72        2.36      4.71 o 
  -6   4  11        0.10        0.45      4.50 o 
  -5   4  11       19.84       23.65      5.43 o 
  -4   4  11       62.67       63.12      7.72 o 
  -3   4  11        6.72        6.99      6.40 o 
  -2   4  11       21.54        9.99      5.79 o 
  -1   4  11       41.21       48.54      7.92 o 
   0   4  11        0.01        4.43      4.43 o 
   1   4  11       11.39        4.02      5.68 o 
   2   4  11       70.84       90.47      9.02 o 
   3   4  11        0.26        3.20      5.66 o 
   4   4  11       26.25       32.03      6.89 o 
  -6   5  11        2.36        3.66      4.28 o 
  -5   5  11        0.35        2.86      3.82 o 
  -4   5  11        4.55       13.36      5.61 o 
  -3   5  11        3.53        2.48      5.70 o 
  -2   5  11        7.46        8.75      5.95 o 
  -1   5  11        3.84        3.30      6.81 o 
   0   5  11        0.11        0.32      5.16 o 
   1   5  11        4.97       16.68      4.68 o 
   2   5  11        5.49        7.47      5.91 o 
   3   5  11        0.02        3.90      5.48 o 
   4   5  11        5.26        4.53      4.53 o 
  -6   6  11        2.37        3.72      4.44 o 
  -5   6  11        2.00        0.48      5.12 o 
  -4   6  11       15.36        5.47      5.93 o 
  -3   6  11       30.57       36.47      7.49 o 
  -2   6  11        3.93        2.97      5.42 o 
  -1   6  11        0.86        1.60      5.53 o 
   0   6  11        0.26        7.50      3.40 o 
   1   6  11        0.08        2.17      4.81 o 
   2   6  11        5.85        1.66      6.92 o 
   3   6  11        9.75       10.28      6.09 o 
   4   6  11        0.00        2.93      5.76 o 
  -5   7  11        0.30        5.05      5.05 o 
  -4   7  11        0.14        8.00      4.81 o 
  -3   7  11        0.11        0.98      5.49 o 
  -2   7  11        3.06        7.64      5.38 o 
  -1   7  11        1.40        2.68      5.30 o 
   0   7  11        0.25        2.09      3.31 o 
   1   7  11        0.49        0.57      5.24 o 
   2   7  11        1.26        6.72      4.33 o 
   3   7  11        0.04        1.14      4.78 o 
  -4   8  11        1.77        0.52      5.04 o 
  -3   8  11        1.22        8.59      4.92 o 
  -2   8  11        7.66        7.25      5.58 o 
  -1   8  11        2.87        3.25      5.27 o 
   0   8  11        4.67        6.77      3.79 o 
   1   8  11        3.36        8.29      5.37 o 
   2   8  11        0.43        4.50      5.77 o 
  -3   9  11        0.15        7.14      4.72 o 
  -2   9  11        2.83        4.16      5.60 o 
  -1   9  11        2.54        6.15      6.15 o 
   0   9  11        1.07        3.77      3.82 o 
   1   9  11       22.35       26.32      7.49 o 
  -1  10  11        2.23        3.17      4.63 o 
  -6   0  12        0.19        1.51      5.78 o 
  -5   0  12       26.98       22.23      6.78 o 
  -4   0  12       58.07       40.20      8.05 o 
  -3   0  12        5.59       10.88      6.52 o 
  -2   0  12       89.52      101.34     10.27 o 
  -1   0  12        2.41        6.74      5.64 o 
   0   0  12      327.76      371.46     17.71 o 
   1   0  12       23.33       32.62      5.79 o 
   2   0  12       24.57       31.49      6.23 o 
   3   0  12        1.62        1.64      5.93 o 
   4   0  12       55.25       58.39      9.42 o 
  -6   1  12        8.64       21.63      5.32 o 
  -5   1  12        2.25        2.25      5.03 o 
  -4   1  12        3.08        0.41      4.68 o 
  -3   1  12      195.50      185.83     10.89 o 
  -2   1  12       23.88       12.54      5.12 o 
  -1   1  12       86.21       69.72      7.16 o 
   0   1  12       33.37       31.23      4.02 o 
   1   1  12      225.90      202.93     11.86 o 
   2   1  12        0.96        0.45      4.46 o 
   3   1  12       41.09       49.23      6.80 o 
   4   1  12        5.55       11.05      5.27 o 
  -6   2  12        5.81        6.02      5.46 o 
  -5   2  12        8.65        7.08      2.06 o 
  -4   2  12       12.26        1.28      5.88 o 
  -3   2  12        8.99        2.28      5.40 o 
  -2   2  12        0.15        2.20      5.91 o 
  -1   2  12        0.00        4.15      5.82 o 
   0   2  12        1.93        1.17      3.53 o 
   1   2  12        6.76        7.96      4.71 o 
   2   2  12        0.12        0.46      5.23 o 
   3   2  12        0.46        0.50      4.61 o 
   4   2  12        0.12        4.29      5.23 o 
  -6   3  12        4.26        7.27      4.56 o 
  -5   3  12       22.75       20.60      5.54 o 
  -4   3  12       28.04       32.03      7.04 o 
  -3   3  12       24.31       33.81      8.87 o 
  -2   3  12       59.60       58.68      7.96 o 
  -1   3  12        4.66        3.71      6.49 o 
   0   3  12        0.78       10.72      7.44 o 
   1   3  12        2.43        1.01      5.24 o 
   2   3  12       10.03        3.05      5.88 o 
   3   3  12       22.53       25.64      6.41 o 
   4   3  12        0.20        2.17      4.55 o 
  -6   4  12        3.36        4.56      4.56 o 
  -5   4  12       11.83       16.97      4.77 o 
  -4   4  12       19.03       13.27      6.79 o 
  -3   4  12       41.40       30.46      6.85 o 
  -2   4  12        3.16        0.51      5.19 o 
  -1   4  12       90.06       90.94     10.07 o 
   0   4  12        0.00        1.15      3.96 o 
   1   4  12       17.33       19.52      6.23 o 
   2   4  12        4.25        3.26      4.81 o 
   3   4  12        0.01        0.00      5.04 o 
  -5   5  12        5.97        5.33      5.33 o 
  -4   5  12       98.67       98.07      9.70 o 
  -3   5  12        0.16        0.59      5.21 o 
  -2   5  12       53.13       42.14      7.30 o 
  -1   5  12        9.16        4.69      5.64 o 
   0   5  12       28.25       34.72      5.42 o 
   1   5  12        1.16        4.51      4.85 o 
   2   5  12        0.55        1.11      5.40 o 
   3   5  12        2.28        2.27      5.67 o 
  -5   6  12        1.24        4.85      4.85 o 
  -4   6  12        0.14        8.16      5.41 o 
  -3   6  12       10.81       10.12      5.72 o 
  -2   6  12        8.12       14.48      5.62 o 
  -1   6  12       14.88       13.24      7.18 o 
   0   6  12       24.42       29.76      6.00 o 
   1   6  12       11.26        5.73      6.24 o 
   2   6  12       12.67        1.75      7.16 o 
  -4   7  12       57.54       55.03      8.52 o 
  -3   7  12       10.57       13.59      5.72 o 
  -2   7  12       11.50       25.46      6.15 o 
  -1   7  12       31.84       42.79      7.25 o 
   0   7  12        6.27       13.35      4.93 o 
   1   7  12        1.03       12.67      5.22 o 
   2   7  12        9.35       12.74      6.31 o 
  -3   8  12        5.43        4.51      5.13 o 
  -2   8  12        7.14        9.35      5.97 o 
  -1   8  12        3.99        3.28      6.16 o 
   0   8  12       21.85       15.37      4.54 o 
   1   8  12       19.91       18.17      6.28 o 
  -5   1  13        7.55       15.84      5.95 o 
  -4   1  13        8.55        7.76      5.19 o 
  -3   1  13        0.45        3.74      4.94 o 
  -2   1  13       12.12        8.57      5.06 o 
  -1   1  13        1.20        0.41      4.51 o 
   0   1  13        0.08        4.84      6.19 o 
   1   1  13        3.14        6.70      4.82 o 
   2   1  13       14.60       10.50      5.58 o 
   3   1  13        4.67        8.77      5.19 o 
  -5   2  13        0.31        4.37      4.94 o 
  -4   2  13        0.16        1.33      4.71 o 
  -3   2  13        0.61        6.19      6.19 o 
  -2   2  13        0.00        2.95      5.77 o 
  -1   2  13        0.86        2.99      5.72 o 
   0   2  13       38.90       42.19      5.53 o 
   1   2  13       32.89       38.09      6.36 o 
   2   2  13       17.02       17.52      6.32 o 
   3   2  13       48.20       54.80      7.26 o 
  -5   3  13       47.25       56.44      6.55 o 
  -4   3  13        3.30        1.48      5.86 o 
  -3   3  13        1.85        0.58      5.97 o 
  -2   3  13        9.09        5.91      5.75 o 
  -1   3  13        0.46        3.28      6.49 o 
   0   3  13        1.84        4.11      6.47 o 
   1   3  13        7.45       10.66      4.95 o 
   2   3  13        1.69       13.57      5.33 o 
  -5   4  13        0.05        1.45      5.30 o 
  -4   4  13        1.69        1.05      6.17 o 
  -3   4  13       17.40       26.14      6.65 o 
  -2   4  13        1.12        5.65      5.65 o 
  -1   4  13        3.77        0.65      6.12 o 
   0   4  13       11.31       13.61      6.27 o 
   1   4  13        7.63        3.38      5.58 o 
   2   4  13        0.12        1.12      4.76 o 
  -4   5  13        8.01        3.70      6.66 o 
  -3   5  13        7.65        0.50      6.42 o 
  -2   5  13        3.30        0.52      5.71 o 
  -1   5  13        5.15        4.97      6.18 o 
   0   5  13        5.16        4.35      4.15 o 
   1   5  13        1.05        1.14      5.96 o 
   2   5  13        0.25        1.76      5.58 o 
  -3   6  13        1.60        5.03      4.71 o 
  -2   6  13        6.24       19.43      5.65 o 
  -1   6  13        0.02        5.37      5.54 o 
   0   6  13        1.47        2.87      4.35 o 
   1   6  13        0.32        4.15      5.60 o 
  -1   7  13       20.34       29.63      6.92 o 
  -4   0  14        2.50        7.89      5.52 o 
  -3   0  14        4.55        2.69      5.27 o 
  -2   0  14       15.40       17.18      9.99 o 
  -1   0  14        3.19        1.45      7.00 o 
   0   0  14       70.88       68.62      7.21 o 
   1   0  14        0.05        5.97      5.97 o 
  -4   1  14        0.04        2.13      4.32 o 
  -3   1  14       18.67       18.07      5.27 o 
  -2   1  14        7.83        8.74      4.50 o 
  -1   1  14       11.78       15.16      4.71 o 
   0   1  14        1.87        1.31      3.04 o 
   1   1  14        0.29        0.46      4.16 o 
  -4   2  14       14.92       14.79      4.83 o 
  -3   2  14        3.10        2.04      5.30 o 
  -2   2  14        7.77        0.61      6.16 o 
  -1   2  14        9.29        0.57      6.95 o 
   0   2  14       20.30       21.23      3.94 o 
   1   2  14        0.19        2.86      3.86 o 
  -3   3  14       18.21       22.78      6.79 o 
  -2   3  14        5.41       10.41      6.01 o 
  -1   3  14        0.43        7.21      7.21 o 
   0   3  14        0.03        4.23      4.23 o 
  -2   4  14        0.02        2.16      5.36 o 
  -1   4  14        4.12        0.67      7.56 o 
   0   4  14       10.27        9.78      6.38 o 
                                                 
